# Supplementary material for: 2-(3,4,5-Trimethoxy­phen­yl)-1H-benzimidazole
Source: Acta Crystallogr Sect E Struct Rep Online. 2008 May 17;64(Pt 6):o1093. doi: 10.1107/S1600536808014189 (PMC2961418; doi:10.1107/S1600536808014189)
Supplement: Supplementary file 1 [file e-64-o1093-sup1.cif]

##############################################################################
###                                                                        ###
###        Electronic paper (Acta Crystallographica Section E)             ###
###                                                                        ###
##############################################################################
#                                                                            #
# This CIF contains the data in a paper accepted for publication in Acta     #
# Crystallographica Section E. It conforms to the requirements of Notes      #
# for Authors for Section E, and has been peer reviewed under the auspices   #
# of the IUCr Commission on Journals.                                        #
#                                                                            #
# Full details of the Crystallographic Information File format               #
# are given in the paper "The Crystallographic Information File (CIF):       #
# a New Standard Archive File for Crystallography" by S. R. Hall, F. H.      #
# Allen and I. D. Brown [Acta Cryst. (1991), A47, 655-685].                  #
#                                                                            #
# The current version of the core CIF dictionary is obtainable from          #
# ftp://ftp.iucr.org/pub/cif_core.dic. The current version number is 2.4.    #
#                                                                            #
# Software is freely available for graphical display of the structure(s) in  #
# this CIF.  For information consult the CIF home page http://www.iucr.org/  #
# cif/home.html                                                              #
#                                                                            #
# This file may be used for bona fide research purposes within the           #
# scientific community so long as proper attribution is given to the journal # 
# article from which it was obtained.                                        #
#                                                                            #
##############################################################################
                                             
data_I
_audit_creation_method     SHELXL-97
_chemical_name_systematic
;
2-(3,4,5-Trimethoxyphenyl)-1<i>H</i>-benzimidazole
;
_chemical_name_common     ?
_chemical_formula_moiety     'C16 H16 N2 O3'
_chemical_formula_sum     'C16 H16 N2 O3'
_chemical_formula_iupac     'C16 H16 N2 O3'
_chemical_formula_weight     284.31
_chemical_melting_point     ?
_symmetry_cell_setting     Orthorhombic
_symmetry_space_group_name_H-M     'P b c a'
_symmetry_space_group_name_Hall     '-P 2ac 2ab'
loop_
    _symmetry_equiv_pos_as_xyz
    'x, y, z'
    '-x+1/2, -y, z+1/2'
    'x+1/2, -y+1/2, -z'
    '-x, y+1/2, -z+1/2'
    '-x, -y, -z'
    'x-1/2, y, -z-1/2'
    '-x-1/2, y-1/2, z'
    'x, -y-1/2, z-1/2'
_cell_length_a     8.2270(16)
_cell_length_b     9.5750(19)
_cell_length_c     37.375(7)
_cell_angle_alpha     90.00
_cell_angle_beta     90.00
_cell_angle_gamma     90.00
_cell_volume     2944.2(10)
_cell_formula_units_Z     8
_cell_measurement_reflns_used     25
_cell_measurement_theta_min     4
_cell_measurement_theta_max     14
_cell_measurement_temperature     295(2)
_exptl_crystal_description     block
_exptl_crystal_colour     colourless
_exptl_crystal_size_max     0.25
_exptl_crystal_size_mid     0.20
_exptl_crystal_size_min     0.18
_exptl_crystal_density_diffrn     1.283
_exptl_crystal_density_meas     ?
_exptl_crystal_density_method     'not measured'
_exptl_crystal_F_000     1200
_exptl_absorpt_coefficient_mu     0.090
_exptl_absorpt_correction_type     none
_exptl_absorpt_process_details     ?
_exptl_absorpt_correction_T_min     ?
_exptl_absorpt_correction_T_max     ?
_exptl_special_details
;
;
_diffrn_ambient_temperature     295(2)
_diffrn_radiation_type     MoK\a
_diffrn_radiation_wavelength     0.71073
_diffrn_radiation_source     'fine-focus sealed tube'
_diffrn_radiation_monochromator     graphite
_diffrn_measurement_device_type     'Enraf-Nonius CAD-4'
_diffrn_measurement_method     \w
_diffrn_detector_area_resol_mean     ?
_diffrn_reflns_number     5421
_diffrn_reflns_av_R_equivalents     0.0850
_diffrn_reflns_av_sigmaI/netI     0.1917
_diffrn_reflns_theta_min     1.09
_diffrn_reflns_theta_max     25.50
_diffrn_reflns_theta_full     25.50
_diffrn_measured_fraction_theta_max     1.000
_diffrn_measured_fraction_theta_full     1.000
_diffrn_reflns_limit_h_min     -9
_diffrn_reflns_limit_h_max     0
_diffrn_reflns_limit_k_min     -11
_diffrn_reflns_limit_k_max     0
_diffrn_reflns_limit_l_min     -44
_diffrn_reflns_limit_l_max     44
_diffrn_standards_number     3
_diffrn_standards_interval_count     100
_diffrn_standards_interval_time     ?
_diffrn_standards_decay_%     0
_refine_special_details
;
Refinement of <i>F</i>^2^ against ALL reflections. The weighted <i>R</i>-factor
<i>wR</i> and goodness of fit <i>S</i> are based on <i>F</i>^2^, conventional
<i>R</i>-factors <i>R</i> are based on <i>F</i>, with <i>F</i> set to zero for
negative <i>F</i>^2^. The threshold expression of <i>F</i>^2^ >
\s(<i>F</i>^2^) is used only for calculating <i>R</i>-factors(gt) <i>etc</i>.
and is not relevant to the choice of reflections for refinement.
<i>R</i>-factors based on <i>F</i>^2^ are statistically about twice as large
as those based on <i>F</i>, and <i>R</i>- factors based on ALL data will be
even larger.
;
_reflns_number_total     2733
_reflns_number_gt     960
_reflns_threshold_expression     I>2\s(I)
_refine_ls_structure_factor_coef     Fsqd
_refine_ls_matrix_type     full
_refine_ls_R_factor_all     0.2215
_refine_ls_R_factor_gt     0.0513
_refine_ls_wR_factor_gt     0.0937
_refine_ls_wR_factor_ref     0.1431
_refine_ls_goodness_of_fit_ref     0.935
_refine_ls_restrained_S_all     0.935
_refine_ls_number_reflns     2733
_refine_ls_number_parameters     190
_refine_ls_number_restraints     0
_refine_ls_hydrogen_treatment     constr
_refine_ls_weighting_scheme     calc
_refine_ls_weighting_details
                 'calc w=1/[\s^2^(Fo^2^)+(0.0483P)^2^] where P=(Fo^2^+2Fc^2^)/3'
_atom_sites_solution_hydrogens     geom
_atom_sites_solution_primary     direct
_atom_sites_solution_secondary     difmap
_refine_ls_shift/su_max     0.000
_refine_ls_shift/su_mean     0.000
_refine_diff_density_max     0.212
_refine_diff_density_min     -0.203
_refine_ls_extinction_method     none
_refine_ls_extinction_coef     ?
loop_
    _atom_type_symbol
    _atom_type_description
    _atom_type_scat_dispersion_real
    _atom_type_scat_dispersion_imag
    _atom_type_scat_source
    'C' 'C' 0.0033 0.0016
                         'International Tables Vol C Tables 4.2.6.8 and 6.1.1.4'
    'H' 'H' 0.0000 0.0000
                         'International Tables Vol C Tables 4.2.6.8 and 6.1.1.4'
    'N' 'N' 0.0061 0.0033
                         'International Tables Vol C Tables 4.2.6.8 and 6.1.1.4'
    'O' 'O' 0.0106 0.0060
                         'International Tables Vol C Tables 4.2.6.8 and 6.1.1.4'
_computing_data_collection     'CAD-4 Software (Enraf--Nonius, 1989)'
_computing_cell_refinement     'CAD-4 Software (Enraf--Nonius, 1989)'
_computing_data_reduction     'NRCVAX (Gabe <i>et al.</i>,  1989)'
_computing_structure_solution     'SHELXS97 (Sheldrick, 2008)'
_computing_structure_refinement     'SHELXL97 (Sheldrick, 2008)'
_computing_molecular_graphics     'ORTEP-3 (Farrugia, 1997)'
_computing_publication_material     'SHELXL97 (Sheldrick, 2008)'
loop_
    _atom_site_type_symbol
    _atom_site_label
    _atom_site_fract_x
    _atom_site_fract_y
    _atom_site_fract_z
    _atom_site_U_iso_or_equiv
    _atom_site_adp_type
    _atom_site_calc_flag
    _atom_site_refinement_flags
    _atom_site_occupancy
    _atom_site_disorder_assembly
    _atom_site_disorder_group
    O O1 1.2012(3) 0.2286(3) 0.03723(7) 0.0646(9) Uani d . 1 . .
    O O2 0.9428(3) 0.3940(3) 0.03507(7) 0.0591(9) Uani d . 1 . .
    O O3 1.2638(3) 0.0641(3) 0.09566(8) 0.0609(8) Uani d . 1 . .
    N N1 0.7160(3) 0.0683(3) 0.16552(8) 0.0387(8) Uani d . 1 . .
    H H1A 0.7705 -0.0074 0.1623 0.046 Uiso calc R 1 . .
    N N2 0.6374(3) 0.2921(3) 0.15868(8) 0.0406(8) Uani d . 1 . .
    C C1 1.3578(5) 0.2888(6) 0.04310(12) 0.0800(15) Uani d . 1 . .
    H H1B 1.4197 0.2852 0.0213 0.120 Uiso calc R 1 . .
    H H1C 1.4134 0.2375 0.0615 0.120 Uiso calc R 1 . .
    H H1D 1.3455 0.3843 0.0505 0.120 Uiso calc R 1 . .
    C C2 0.8079(6) 0.4863(5) 0.03285(12) 0.0772(15) Uani d . 1 . .
    H H2B 0.8153 0.5402 0.0112 0.116 Uiso calc R 1 . .
    H H2C 0.8083 0.5479 0.0531 0.116 Uiso calc R 1 . .
    H H2D 0.7089 0.4332 0.0327 0.116 Uiso calc R 1 . .
    C C3 1.3004(5) -0.0119(5) 0.12749(11) 0.0772(15) Uani d . 1 . .
    H H3A 1.4032 -0.0581 0.1248 0.116 Uiso calc R 1 . .
    H H3B 1.2171 -0.0801 0.1317 0.116 Uiso calc R 1 . .
    H H3C 1.3055 0.0513 0.1474 0.116 Uiso calc R 1 . .
    C C4 1.1200(5) 0.1366(4) 0.09509(12) 0.0446(11) Uani d . 1 . .
    C C5 1.0041(5) 0.1274(4) 0.12166(11) 0.0429(10) Uani d . 1 . .
    H H5A 1.0203 0.0672 0.1409 0.052 Uiso calc R 1 . .
    C C6 0.8635(4) 0.2074(4) 0.11992(10) 0.0368(9) Uani d . 1 . .
    C C7 0.8382(4) 0.2994(4) 0.09110(10) 0.0397(10) Uani d . 1 . .
    H H7A 0.7448 0.3540 0.0901 0.048 Uiso calc R 1 . .
    C C8 0.9539(5) 0.3074(4) 0.06435(11) 0.0422(10) Uani d . 1 . .
    C C9 1.0951(4) 0.2256(4) 0.06576(10) 0.0446(11) Uani d . 1 . .
    C C10 0.7391(5) 0.1932(4) 0.14767(9) 0.0374(9) Uani d . 1 . .
    C C11 0.5910(4) 0.0866(4) 0.18929(10) 0.0338(9) Uani d . 1 . .
    C C12 0.5161(5) -0.0025(4) 0.21332(10) 0.0453(11) Uani d . 1 . .
    H H12A 0.5493 -0.0948 0.2158 0.054 Uiso calc R 1 . .
    C C13 0.3906(5) 0.0513(4) 0.23340(11) 0.0532(11) Uani d . 1 . .
    H H13A 0.3387 -0.0055 0.2500 0.064 Uiso calc R 1 . .
    C C14 0.3390(5) 0.1916(5) 0.22919(12) 0.0541(11) Uani d . 1 . .
    H H14A 0.2522 0.2242 0.2428 0.065 Uiso calc R 1 . .
    C C15 0.4139(4) 0.2808(4) 0.20549(10) 0.0508(11) Uani d . 1 . .
    H H15A 0.3801 0.3730 0.2031 0.061 Uiso calc R 1 . .
    C C16 0.5427(4) 0.2280(4) 0.18510(10) 0.0359(10) Uani d . 1 . .
loop_
    _atom_site_aniso_label
    _atom_site_aniso_U_11
    _atom_site_aniso_U_22
    _atom_site_aniso_U_33
    _atom_site_aniso_U_12
    _atom_site_aniso_U_13
    _atom_site_aniso_U_23
    O1 0.0561(19) 0.085(2) 0.0526(18) -0.0022(18) 0.0156(16) -0.0106(18)
    O2 0.061(2) 0.068(2) 0.048(2) 0.0042(18) 0.0086(16) 0.0139(18)
    O3 0.0506(18) 0.0599(19) 0.072(2) 0.0141(17) 0.0108(18) 0.0009(18)
    N1 0.0409(19) 0.0233(17) 0.052(2) 0.0028(16) 0.0007(18) 0.0074(17)
    N2 0.044(2) 0.0254(17) 0.052(2) -0.0002(18) 0.0067(17) -0.0009(19)
    C1 0.059(3) 0.100(4) 0.081(3) -0.011(3) 0.019(3) -0.009(3)
    C2 0.085(4) 0.074(3) 0.073(4) 0.019(3) 0.007(3) 0.029(3)
    C3 0.067(3) 0.096(4) 0.069(3) 0.034(3) -0.013(3) -0.004(3)
    C4 0.034(2) 0.042(3) 0.057(3) 0.004(2) 0.004(2) -0.008(2)
    C5 0.042(2) 0.031(2) 0.056(3) -0.001(2) 0.005(2) 0.002(2)
    C6 0.038(2) 0.030(2) 0.042(2) -0.002(2) 0.005(2) -0.001(2)
    C7 0.036(2) 0.032(2) 0.051(3) 0.000(2) 0.002(2) -0.003(2)
    C8 0.045(3) 0.042(2) 0.040(2) -0.003(2) -0.001(2) -0.003(2)
    C9 0.041(3) 0.053(3) 0.040(2) -0.006(2) 0.007(2) -0.004(2)
    C10 0.038(2) 0.027(2) 0.047(2) -0.003(2) -0.006(2) 0.003(2)
    C11 0.033(2) 0.030(2) 0.038(2) -0.0061(18) 0.005(2) -0.003(2)
    C12 0.047(3) 0.034(2) 0.054(3) -0.007(2) -0.002(2) 0.006(2)
    C13 0.054(3) 0.053(3) 0.053(3) -0.010(2) 0.005(2) 0.010(3)
    C14 0.050(3) 0.051(3) 0.062(3) -0.002(3) 0.017(2) -0.005(3)
    C15 0.052(3) 0.037(3) 0.064(3) 0.008(2) 0.012(2) -0.004(2)
    C16 0.040(2) 0.023(2) 0.044(2) -0.0011(19) 0.001(2) -0.001(2)
_geom_special_details
;
All e.s.d.'s (except the e.s.d. in the dihedral angle between two l.s. planes)
are estimated using the full covariance matrix. The cell e.s.d.'s are taken
into account individually in the estimation of e.s.d.'s in distances, angles
and torsion angles; correlations between e.s.d.'s in cell parameters are only
used when they are defined by crystal symmetry. An approximate (isotropic)
treatment of cell e.s.d.'s is used for estimating e.s.d.'s involving l.s.
planes.
;
loop_
    _geom_bond_atom_site_label_1
    _geom_bond_atom_site_label_2
    _geom_bond_site_symmetry_2
    _geom_bond_distance
    _geom_bond_publ_flag
    C9 O1 . 1.379(4) ?
    C1 O1 . 1.428(5) ?
    C8 O2 . 1.377(4) ?
    C2 O2 . 1.422(4) ?
    C4 O3 . 1.372(4) ?
    C3 O3 . 1.427(4) ?
    N1 C11 . 1.371(4) ?
    N1 C10 . 1.383(4) ?
    N1 H1A . 0.8600 ?
    N2 C10 . 1.329(4) ?
    N2 C16 . 1.400(4) ?
    C1 H1B . 0.9600 ?
    C1 H1C . 0.9600 ?
    C1 H1D . 0.9600 ?
    C2 H2B . 0.9600 ?
    C2 H2C . 0.9600 ?
    C2 H2D . 0.9600 ?
    C3 H3A . 0.9600 ?
    C3 H3B . 0.9600 ?
    C3 H3C . 0.9600 ?
    C4 C5 . 1.379(5) ?
    C4 C9 . 1.403(5) ?
    C5 C6 . 1.389(5) ?
    C5 H5A . 0.9300 ?
    C6 C7 . 1.407(5) ?
    C6 C10 . 1.464(5) ?
    C7 C8 . 1.383(5) ?
    C7 H7A . 0.9300 ?
    C8 C9 . 1.401(5) ?
    C11 C12 . 1.383(5) ?
    C11 C16 . 1.419(5) ?
    C12 C13 . 1.376(5) ?
    C12 H12A . 0.9300 ?
    C13 C14 . 1.418(5) ?
    C13 H13A . 0.9300 ?
    C14 C15 . 1.376(5) ?
    C14 H14A . 0.9300 ?
    C15 C16 . 1.400(5) ?
    C15 H15A . 0.9300 ?
loop_
    _geom_angle_atom_site_label_1
    _geom_angle_atom_site_label_2
    _geom_angle_atom_site_label_3
    _geom_angle_site_symmetry_1
    _geom_angle_site_symmetry_3
    _geom_angle
    _geom_angle_publ_flag
    C9 O1 C1 . . 117.4(3) ?
    C8 O2 C2 . . 118.2(3) ?
    C4 O3 C3 . . 116.9(3) ?
    C11 N1 C10 . . 107.7(3) ?
    C11 N1 H1A . . 126.1 ?
    C10 N1 H1A . . 126.1 ?
    C10 N2 C16 . . 104.8(3) ?
    O1 C1 H1B . . 109.5 ?
    O1 C1 H1C . . 109.5 ?
    H1B C1 H1C . . 109.5 ?
    O1 C1 H1D . . 109.5 ?
    H1B C1 H1D . . 109.5 ?
    H1C C1 H1D . . 109.5 ?
    O2 C2 H2B . . 109.5 ?
    O2 C2 H2C . . 109.5 ?
    H2B C2 H2C . . 109.5 ?
    O2 C2 H2D . . 109.5 ?
    H2B C2 H2D . . 109.5 ?
    H2C C2 H2D . . 109.5 ?
    O3 C3 H3A . . 109.5 ?
    O3 C3 H3B . . 109.5 ?
    H3A C3 H3B . . 109.5 ?
    O3 C3 H3C . . 109.5 ?
    H3A C3 H3C . . 109.5 ?
    H3B C3 H3C . . 109.5 ?
    O3 C4 C5 . . 123.5(4) ?
    O3 C4 C9 . . 116.4(4) ?
    C5 C4 C9 . . 120.0(4) ?
    C4 C5 C6 . . 120.4(4) ?
    C4 C5 H5A . . 119.8 ?
    C6 C5 H5A . . 119.8 ?
    C5 C6 C7 . . 120.3(3) ?
    C5 C6 C10 . . 119.9(4) ?
    C7 C6 C10 . . 119.8(3) ?
    C8 C7 C6 . . 119.1(4) ?
    C8 C7 H7A . . 120.5 ?
    C6 C7 H7A . . 120.5 ?
    O2 C8 C7 . . 124.2(4) ?
    O2 C8 C9 . . 114.9(4) ?
    C7 C8 C9 . . 120.8(4) ?
    O1 C9 C8 . . 118.9(4) ?
    O1 C9 C4 . . 121.6(4) ?
    C8 C9 C4 . . 119.3(4) ?
    N2 C10 N1 . . 112.4(3) ?
    N2 C10 C6 . . 126.4(3) ?
    N1 C10 C6 . . 121.2(3) ?
    N1 C11 C12 . . 132.5(4) ?
    N1 C11 C16 . . 105.1(3) ?
    C12 C11 C16 . . 122.4(4) ?
    C13 C12 C11 . . 117.2(4) ?
    C13 C12 H12A . . 121.4 ?
    C11 C12 H12A . . 121.4 ?
    C12 C13 C14 . . 121.3(4) ?
    C12 C13 H13A . . 119.4 ?
    C14 C13 H13A . . 119.4 ?
    C15 C14 C13 . . 121.7(4) ?
    C15 C14 H14A . . 119.2 ?
    C13 C14 H14A . . 119.2 ?
    C14 C15 C16 . . 117.7(4) ?
    C14 C15 H15A . . 121.1 ?
    C16 C15 H15A . . 121.1 ?
    N2 C16 C15 . . 130.3(3) ?
    N2 C16 C11 . . 109.9(3) ?
    C15 C16 C11 . . 119.8(4) ?
loop_
    _geom_hbond_atom_site_label_D
    _geom_hbond_atom_site_label_H
    _geom_hbond_atom_site_label_A
    _geom_hbond_site_symmetry_A
    _geom_hbond_distance_DH
    _geom_hbond_distance_HA
    _geom_hbond_distance_DA
    _geom_hbond_angle_DHA
    N1 H1A N2 7_755 0.86 2.07 2.918(4) 169
data_global
_journal_date_recd_electronic     2008-04-29
_journal_date_accepted     2008-05-12
_journal_name_full     'Acta Crystallographica, Section E'
_journal_year     2008
_journal_volume     64
_journal_issue      6
_journal_page_first     o1093
_journal_page_last     o1093
_journal_paper_category     QO
_journal_coeditor_code     BT2706
_publ_contact_author_name     'William T. A. Harrison'
_publ_contact_author_address
;
Department of Chemistry
University of Aberdeen
Aberdeen  AB24 3UE
Scotland
;
_publ_contact_author_email     w.harrison@abdn.ac.uk
_publ_contact_author_fax     ' 44 1224 272921 '
_publ_contact_author_phone     ' 44 1224 272897 '
_publ_section_title
;
2-(3,4,5-Trimethoxyphenyl)-1<i>H</i>-benzimidazole
;
loop_
    _publ_author_name
    _publ_author_address
    'Khalaji, Aliakbar Dehno'
;
Department of Science
Gorgan University of Agricultrual Sciences and Natural Resources
Gorgan 49189-43464
Iran
;
    'Jian, Fangfang'
;   New Materials and Function Coordination Chemistry Laboratory
    Qingdao University of Science and Technology
    Qingdao 266042
    People's Republic of China
;
    'Xiao, Hailian'
;   New Materials and Function Coordination Chemistry Laboratory
    Qingdao University of Science and Technology
    Qingdao 266042
    People's Republic of China
;
    'Harrison, William T. A.'
;   Department of Chemistry
    University of Aberdeen
    Meston Walk
    Aberdeen AB24 3UE
    Scotland
;
