# Supplementary material for: 2-(3,4,5-Trimethoxy­phen­yl)-1H-benzimidazole
Source: Acta Crystallogr Sect E Struct Rep Online. 2008 May 17;64(Pt 6):o1093. doi: 10.1107/S1600536808014189 (PMC2961418; doi:10.1107/S1600536808014189)
Supplement: Supplementary file 2 [file e-64-o1093-Isup2.hkl]

# 
# h,k,l, Fc-squared, Fo-squared, sigma(Fo-squared) and status flag 
# 
data_I
_shelx_title ' B in     Pbca' 
_shelx_refln_list_code          4 
_shelx_F_calc_maximum      236.63 
_exptl_crystal_F_000      1200.00 
_reflns_d_resolution_high  0.8255 
 
loop_ 
 _symmetry_equiv_pos_as_xyz 
 'x, y, z' 
 '-x+1/2, -y, z+1/2' 
 'x+1/2, -y+1/2, -z' 
 '-x, y+1/2, -z+1/2' 
 '-x, -y, -z' 
 'x-1/2, y, -z-1/2' 
 '-x-1/2, y-1/2, z' 
 'x, -y-1/2, z-1/2' 
 
_cell_length_a     8.2270 
_cell_length_b     9.5750 
_cell_length_c    37.3750 
_cell_angle_alpha  90.000 
_cell_angle_beta   90.000 
_cell_angle_gamma  90.000 
 
_shelx_F_squared_multiplier     1.000 
 
loop_ 
 _refln_index_h 
 _refln_index_k 
 _refln_index_l 
 _refln_F_squared_calc 
 _refln_F_squared_meas 
 _refln_F_squared_sigma 
 _refln_observed_status 
   2   0   0     5784.04     5405.28    137.48 o 
   4   0   0      198.06      220.87     27.80 o 
   6   0   0      126.89      184.43     37.19 o 
   8   0   0      235.67       46.95    118.32 o 
   2   1   0     2195.61     2138.07     64.98 o 
   4   1   0      214.04      265.19     31.18 o 
   6   1   0      194.49      110.43     83.76 o 
   8   1   0      733.55      730.22     84.14 o 
   0   2   0    15540.16    16228.61    220.49 o 
   2   2   0     1377.85     1362.40     42.45 o 
   4   2   0     7426.44     7725.90    214.11 o 
   6   2   0      118.41      160.02     37.19 o 
   8   2   0        0.22      -31.93    101.04 o 
   2   3   0      103.33      125.08     21.41 o 
   4   3   0      229.22      223.87     34.56 o 
   6   3   0      641.51      668.62     60.10 o 
   8   3   0        1.48       71.74     59.35 o 
   0   4   0    13654.30    14663.37    309.14 o 
   2   4   0     2437.15     2595.96     77.75 o 
   4   4   0       95.61       84.52     62.73 o 
   6   4   0      170.08       64.98    118.32 o 
   8   4   0       56.74       52.96    125.84 o 
   2   5   0       42.38       83.39     52.96 o 
   4   5   0       39.51       58.60     37.56 o 
   6   5   0      780.45      701.30     70.99 o 
   8   5   0        2.37        0.00    110.81 o 
   0   6   0     1264.84     1245.20     63.11 o 
   2   6   0        0.63       19.91     61.60 o 
   4   6   0        4.39       39.44     38.69 o 
   6   6   0      998.26      853.43     77.00 o 
   8   6   0       28.16      -78.88    130.72 o 
   2   7   0      905.11      919.91     66.49 o 
   4   7   0       16.48      -27.05     92.03 o 
   6   7   0        1.95       17.28     85.64 o 
   0   8   0      818.79      805.72     73.25 o 
   2   8   0     2192.00     2147.84     98.41 o 
   4   8   0       78.07      141.24     49.21 o 
   6   8   0      152.29      131.85    131.85 o 
   2   9   0      185.00      138.61     60.48 o 
   4   9   0        0.69      -69.49    115.32 o 
   6   9   0        0.12        0.00    132.97 o 
   0  10   0     1515.18     1665.16    123.96 o 
   2  10   0       18.24      -53.34    133.72 o 
   4  10   0       54.80       60.10    103.67 o 
   2  11   0      177.22      123.96    160.02 o 
   1   1   1     3252.06     3196.85     60.95 o 
   2   1   1      190.21      213.38     13.41 o 
   3   1   1      586.07      545.49     22.58 o 
   4   1   1     1182.26     1183.98     38.61 o 
   5   1   1      893.00      867.77     37.91 o 
   6   1   1      378.44      353.22     34.25 o 
   7   1   1      907.89      924.85     52.05 o 
   8   1   1        6.46      -29.85     75.08 o 
   9   1   1       20.69       39.30     73.52 o 
   0   2   1    19749.37    19025.45    803.47 o 
   1   2   1     3214.95     3690.32     71.37 o 
   2   2   1     1096.08     1056.44     27.09 o 
   3   2   1     1338.28     1330.63     35.37 o 
   4   2   1      239.11      250.83     24.26 o 
   5   2   1      356.72      371.02     47.52 o 
   6   2   1      116.34       16.71     59.98 o 
   7   2   1       48.34       57.32     58.32 o 
   8   2   1      216.83      166.61     94.66 o 
   9   2   1       12.97      -54.96     81.83 o 
   1   3   1     2676.50     2836.88     62.02 o 
   2   3   1      802.30      848.29     28.68 o 
   3   3   1     4259.46     4400.61    130.72 o 
   4   3   1      445.74      489.28     31.02 o 
   5   3   1       39.51       86.75     47.52 o 
   6   3   1       98.21       87.27     43.95 o 
   7   3   1      131.94      123.41     82.26 o 
   8   3   1      177.10      185.43    161.14 o 
   9   3   1      267.80      257.48     66.86 o 
   0   4   1     3280.39     3587.78     77.75 o 
   1   4   1       31.62       44.14     45.08 o 
   2   4   1       10.48        9.36     20.87 o 
   3   4   1      443.76      447.55     28.69 o 
   4   4   1      305.41      302.48     29.48 o 
   5   4   1      276.92      223.44     57.10 o 
   6   4   1      202.21      148.98     72.63 o 
   7   4   1      119.10       72.25    113.63 o 
   8   4   1        0.03      -57.13    226.88 o 
   9   4   1       74.57      121.38     45.33 o 
   1   5   1      232.29      303.05     46.77 o 
   2   5   1      949.04      963.13     39.17 o 
   3   5   1      418.68      434.70     31.58 o 
   4   5   1      449.64      486.19     36.25 o 
   5   5   1      741.69      831.49     48.02 o 
   6   5   1      447.48      383.15    101.42 o 
   7   5   1       39.11       82.89     60.48 o 
   8   5   1        6.53       21.31     72.72 o 
   0   6   1      276.94      333.28     29.08 o 
   1   6   1       67.04      101.63     23.73 o 
   2   6   1      860.77      901.16     41.22 o 
   3   6   1      160.50      211.27     28.36 o 
   4   6   1      183.76      228.02     33.15 o 
   5   6   1       11.97       80.72     56.93 o 
   6   6   1      125.74      165.32     45.76 o 
   7   6   1       45.55      -30.86     76.99 o 
   8   6   1        0.15      -52.13     94.27 o 
   1   7   1        4.12       33.64     45.80 o 
   2   7   1        5.17       61.00     29.30 o 
   3   7   1      328.94      306.93     38.76 o 
   4   7   1       88.07       20.23     75.91 o 
   5   7   1       90.44      151.13     42.35 o 
   6   7   1      511.10      392.67     56.37 o 
   7   7   1       21.37       38.69     75.32 o 
   0   8   1       52.46       13.27     57.90 o 
   1   8   1        2.47      -52.84     54.42 o 
   2   8   1       10.87       23.79     63.69 o 
   3   8   1        0.00      -78.17     67.97 o 
   4   8   1      188.64      231.06     40.77 o 
   5   8   1        0.43       31.40     90.09 o 
   6   8   1       26.26       16.86     69.68 o 
   7   8   1       28.61      -31.04     99.33 o 
   1   9   1       34.07      104.61     64.80 o 
   2   9   1      122.44       19.73     85.81 o 
   3   9   1      137.27      138.86     85.44 o 
   4   9   1      469.75      520.32     70.81 o 
   5   9   1       13.54       72.35     73.01 o 
   6   9   1       28.24      -36.41    103.30 o 
   0  10   1      133.41      143.98     64.51 o 
   1  10   1       89.50      113.64    106.11 o 
   2  10   1      360.88      444.72    151.75 o 
   3  10   1        0.05     -124.55     83.04 o 
   4  10   1       14.94      -31.64     86.94 o 
   5  10   1        1.95      -95.59     81.40 o 
   1  11   1      277.81      183.68     59.15 o 
   2  11   1        1.42       53.79     61.98 o 
   3  11   1       19.66       23.47     90.58 o 
   0   0   2      805.39      776.80     14.34 o 
   1   0   2      818.34      811.00     16.60 o 
   2   0   2     4337.94     4152.42     86.85 o 
   3   0   2      807.97      828.70     26.69 o 
   4   0   2      133.39      113.76     18.39 o 
   5   0   2       88.98       42.50     57.28 o 
   6   0   2       18.62       48.31     29.69 o 
   7   0   2      451.98      498.60     55.22 o 
   8   0   2      166.21      125.46     52.87 o 
   9   0   2      227.71      193.18    134.29 o 
   1   1   2     2351.62     2260.88     43.69 o 
   2   1   2        4.63      -18.41     23.86 o 
   3   1   2      231.03      221.59     18.28 o 
   4   1   2     1275.37     1358.54     40.01 o 
   5   1   2       10.24      -30.72     53.53 o 
   6   1   2      131.00      147.10     33.78 o 
   7   1   2      225.28      198.83     76.82 o 
   8   1   2      289.69      351.84     45.45 o 
   9   1   2        2.04       12.99     81.07 o 
   0   2   2     4361.69     4286.38     82.07 o 
   1   2   2     4344.74     4394.70     88.70 o 
   2   2   2      737.52      751.53     49.39 o 
   3   2   2      455.89      492.33     33.62 o 
   4   2   2       85.74       88.42     27.62 o 
   5   2   2        4.13       28.64     39.92 o 
   6   2   2       19.69       11.76     50.99 o 
   7   2   2       27.26       52.48     50.86 o 
   8   2   2       23.33       73.12     64.14 o 
   9   2   2      465.10      367.17    167.53 o 
   1   3   2      705.90      712.66     33.06 o 
   2   3   2      696.18      683.09     26.54 o 
   3   3   2     3563.48     3654.59     95.60 o 
   4   3   2       11.37      -23.39     40.66 o 
   5   3   2       86.48       33.94     60.66 o 
   6   3   2      563.80      662.01     43.23 o 
   7   3   2      353.95      392.90     60.66 o 
   8   3   2      495.03      542.78     62.92 o 
   9   3   2       13.19       48.77     78.61 o 
   0   4   2      473.20      565.07     45.45 o 
   1   4   2        0.01       27.81     27.87 o 
   2   4   2     4267.82     4755.23    102.77 o 
   3   4   2       86.89       81.80     34.37 o 
   4   4   2      150.45      160.03     40.19 o 
   5   4   2      264.13      273.55     65.55 o 
   6   4   2        6.32        6.19     52.73 o 
   7   4   2       30.91      -39.05     82.83 o 
   8   4   2       23.07       51.04    123.02 o 
   9   4   2      330.13      328.53     61.75 o 
   1   5   2     1973.22     2105.63     50.59 o 
   2   5   2       97.30      127.34     23.57 o 
   3   5   2        0.52      -16.27     42.72 o 
   4   5   2       85.42       62.61     37.37 o 
   5   5   2        9.18      -67.53     78.88 o 
   6   5   2        9.43       62.58     77.75 o 
   7   5   2        3.40      -23.93     70.25 o 
   8   5   2       28.66       38.87     65.36 o 
   0   6   2        5.60       -3.43     38.86 o 
   1   6   2       67.86       62.95     48.62 o 
   2   6   2        0.02      -24.28     46.39 o 
   3   6   2      202.21      256.66     68.55 o 
   4   6   2      182.29      170.10     34.40 o 
   5   6   2       26.71       62.78     65.91 o 
   6   6   2       81.02      -91.75    130.15 o 
   7   6   2       19.74       33.27     75.22 o 
   8   6   2        8.87       37.54     62.51 o 
   1   7   2        0.06       22.25     40.57 o 
   2   7   2       71.13       84.71     45.64 o 
   3   7   2        0.60      -15.21     75.13 o 
   4   7   2      215.94      216.55     36.47 o 
   5   7   2       11.55       36.63     91.47 o 
   6   7   2        2.73      -55.11     69.89 o 
   7   7   2       10.49       60.46    133.72 o 
   0   8   2      262.90      209.97     57.66 o 
   1   8   2      952.06      937.70     55.36 o 
   2   8   2      316.70      268.86     39.97 o 
   3   8   2       16.16       39.85     64.50 o 
   4   8   2      249.08      200.84     53.76 o 
   5   8   2       62.10       84.00     50.81 o 
   6   8   2       32.81        3.65    112.50 o 
   7   8   2       20.76       82.13     82.49 o 
   1   9   2      102.03       72.97     54.09 o 
   2   9   2      228.73      220.70     47.13 o 
   3   9   2       43.81       56.70    132.60 o 
   4   9   2       28.80     -148.38     98.92 o 
   5   9   2       14.04       -0.96     58.63 o 
   6   9   2        0.07      -58.74     99.58 o 
   0  10   2       17.10       67.77     98.98 o 
   1  10   2      610.41      523.65     91.84 o 
   2  10   2        0.15      -53.34     82.71 o 
   3  10   2       78.90       90.51     97.11 o 
   4  10   2        6.24        2.53     89.02 o 
   5  10   2        8.24      -21.63     78.51 o 
   1  11   2       93.12      172.42     98.74 o 
   2  11   2        9.78      -69.99     94.55 o 
   3  11   2        7.94      139.76     87.57 o 
   1   1   3       58.81       17.13     16.33 o 
   2   1   3     5072.50     4888.93    100.11 o 
   3   1   3      989.57      962.35     29.08 o 
   4   1   3       69.00       12.50     38.29 o 
   5   1   3      194.70      230.65     24.33 o 
   6   1   3      227.27      212.30     32.76 o 
   7   1   3      239.27      300.93     36.52 o 
   8   1   3       30.13       51.67     66.37 o 
   9   1   3      101.24      109.65     59.04 o 
   0   2   3       91.43       78.57     20.85 o 
   1   2   3     4454.17     4462.83     90.97 o 
   2   2   3      561.41      548.30     22.05 o 
   3   2   3       50.21       32.45     29.18 o 
   4   2   3      737.71      724.06     32.67 o 
   5   2   3     2491.53     2550.81     61.56 o 
   6   2   3       61.20       81.31     48.99 o 
   7   2   3       20.71       12.50     62.48 o 
   8   2   3      440.88      407.36     79.45 o 
   9   2   3       73.98     -101.78     92.26 o 
   1   3   3     3833.17     4096.11    242.84 o 
   2   3   3     3670.26     3719.35     78.35 o 
   3   3   3      417.04      381.61     25.48 o 
   4   3   3       91.94       42.53     40.58 o 
   5   3   3       72.86       61.24     54.40 o 
   6   3   3      153.20      142.28     78.88 o 
   7   3   3      111.39       65.94     48.27 o 
   8   3   3      113.68      109.18     82.85 o 
   9   3   3       38.79      117.19     46.09 o 
   0   4   3      184.52      224.51     19.24 o 
   1   4   3      492.25      495.11     25.10 o 
   2   4   3      801.00      777.00     35.31 o 
   3   4   3       24.62       24.92     40.66 o 
   4   4   3      751.27      672.80     35.95 o 
   5   4   3      553.90      607.71     39.82 o 
   6   4   3      514.57      474.43     60.85 o 
   7   4   3        4.38      -58.35     59.79 o 
   8   4   3       44.02       65.99     72.75 o 
   9   4   3       32.21       66.21     85.14 o 
   1   5   3      135.64      143.91     69.68 o 
   2   5   3      571.40      605.35     52.96 o 
   3   5   3     1208.07     1150.60     45.29 o 
   4   5   3      789.50      724.18     41.04 o 
   5   5   3      746.26      754.75     54.09 o 
   6   5   3       29.11      -21.10     45.64 o 
   7   5   3        0.42      -64.22     78.21 o 
   8   5   3        0.32       55.80     68.75 o 
   0   6   3      480.96      500.09     32.88 o 
   1   6   3      418.01      454.96     32.80 o 
   2   6   3      364.01      401.65     31.94 o 
   3   6   3      380.47      336.88     35.98 o 
   4   6   3      194.18      159.88     44.66 o 
   5   6   3      622.02      611.08     47.27 o 
   6   6   3      642.36      558.07     56.91 o 
   7   6   3        4.05       42.17     70.67 o 
   8   6   3        4.78      -74.41    138.61 o 
   1   7   3       69.09       24.76     33.92 o 
   2   7   3        3.31       30.43     48.37 o 
   3   7   3       36.06        6.29     62.00 o 
   4   7   3       46.22       10.66     51.46 o 
   5   7   3      219.68      173.85    117.38 o 
   6   7   3       61.91       80.34     53.31 o 
   7   7   3      268.77      341.04    131.47 o 
   0   8   3        0.00       19.02     56.34 o 
   1   8   3      207.50      182.61     52.02 o 
   2   8   3       72.89      125.85     37.09 o 
   3   8   3      344.76      362.88     44.05 o 
   4   8   3        1.72       -6.34    148.00 o 
   5   8   3      403.30      324.21     51.50 o 
   6   8   3       72.30      -30.30     61.23 o 
   7   8   3        3.40       84.78     74.19 o 
   1   9   3       19.82        7.90     62.36 o 
   2   9   3       18.48      -54.92     68.22 o 
   3   9   3      237.82      200.21     58.98 o 
   4   9   3       40.65     -127.16    104.61 o 
   5   9   3       17.90     -108.64     84.02 o 
   6   9   3        4.33       37.81    124.71 o 
   0  10   3      266.56      343.48    178.05 o 
   1  10   3       30.88      -14.27     89.02 o 
   2  10   3      137.14      -27.56    103.15 o 
   3  10   3       60.37      113.82     77.03 o 
   4  10   3      118.95      108.71     49.93 o 
   5  10   3        4.10       -8.13    127.53 o 
   1  11   3       28.93      127.41     89.04 o 
   2  11   3        8.32       45.31     98.68 o 
   3  11   3        6.19      149.34     99.27 o 
   0   0   4     7777.49     6674.34     71.58 o 
   1   0   4    18926.07    17931.13    185.18 o 
   2   0   4     8243.32     7598.94    177.48 o 
   3   0   4      957.00      899.09     28.02 o 
   4   0   4     1330.61     1346.79     69.30 o 
   5   0   4      226.17      259.56     25.61 o 
   6   0   4        2.04      -43.57     54.72 o 
   7   0   4      930.12      942.74     52.49 o 
   8   0   4      827.82      871.17     60.14 o 
   9   0   4       30.18       10.51     86.96 o 
   1   1   4    55202.60    50665.44    535.08 o 
   2   1   4     4155.69     3817.16    103.86 o 
   3   1   4     1757.22     1673.99     60.29 o 
   4   1   4     1094.83     1202.14     37.98 o 
   5   1   4       93.37      132.42     34.75 o 
   6   1   4       58.51        9.86     51.89 o 
   7   1   4      383.59      394.99     41.11 o 
   8   1   4        8.39      -80.10     82.52 o 
   9   1   4        3.84      -27.24     73.13 o 
   0   2   4      526.10      557.07     25.17 o 
   1   2   4     2452.12     2588.32     54.34 o 
   2   2   4     3988.23     3906.57     81.79 o 
   3   2   4      336.08      347.61     47.52 o 
   4   2   4     1482.64     1528.97     44.71 o 
   5   2   4      338.60      324.30     31.74 o 
   6   2   4       74.44      104.74     40.00 o 
   7   2   4        2.98       55.01     54.45 o 
   8   2   4      276.97      335.37     98.23 o 
   9   2   4        1.09      104.89     68.95 o 
   1   3   4      889.26      982.99     28.01 o 
   2   3   4     1658.94     1736.13     67.24 o 
   3   3   4      117.53      153.93     19.79 o 
   4   3   4       14.05      -33.93     46.01 o 
   5   3   4      255.73      277.60     29.88 o 
   6   3   4       43.41      -33.78     73.06 o 
   7   3   4        0.37       -7.95     49.03 o 
   8   3   4        0.45      -92.35     71.27 o 
   9   3   4       62.41       89.87     87.53 o 
   0   4   4     1682.78     1830.83     64.42 o 
   1   4   4      196.02      175.78     28.17 o 
   2   4   4      234.59      207.64     22.27 o 
   3   4   4      146.34      130.31     37.19 o 
   4   4   4      319.74      351.32     31.06 o 
   5   4   4      406.45      369.87     35.31 o 
   6   4   4       86.08       90.32     35.19 o 
   7   4   4      164.18      150.88     44.14 o 
   8   4   4       84.37       -8.04    129.22 o 
   9   4   4       50.12       96.37     87.01 o 
   1   5   4      847.06      989.67     37.43 o 
   2   5   4        0.27       -7.32     39.05 o 
   3   5   4      145.53      114.12     34.75 o 
   4   5   4       62.92        0.68     56.74 o 
   5   5   4        5.59       15.38     55.59 o 
   6   5   4        1.60       48.66     58.32 o 
   7   5   4      215.68      262.56     54.13 o 
   8   5   4       31.68      -84.62     59.66 o 
   0   6   4       14.25       32.67     31.93 o 
   1   6   4     2021.36     2130.34     57.57 o 
   2   6   4        8.05       -4.77     52.68 o 
   3   6   4        8.37       49.81     47.94 o 
   4   6   4      143.91      124.17     97.85 o 
   5   6   4       85.39      111.52     59.79 o 
   6   6   4       31.61       45.79     71.15 o 
   7   6   4        2.24       36.56     70.62 o 
   8   6   4        0.12     -112.26    139.17 o 
   1   7   4      155.50      109.27     64.22 o 
   2   7   4       24.25       29.14     53.76 o 
   3   7   4      170.18      179.49     44.25 o 
   4   7   4      207.01       55.96    110.62 o 
   5   7   4       97.93       61.09     73.63 o 
   6   7   4       13.66      -35.97    135.98 o 
   7   7   4       50.65       74.21     71.69 o 
   0   8   4      440.30      352.27     43.03 o 
   1   8   4      139.64      160.08     32.47 o 
   2   8   4      539.55      499.09     71.74 o 
   3   8   4      668.92      698.93     51.79 o 
   4   8   4      148.41      126.41     83.08 o 
   5   8   4       13.24      -52.73     72.47 o 
   6   8   4       71.57      124.90     87.15 o 
   7   8   4      166.10      173.91     58.04 o 
   1   9   4      254.26      279.82     44.21 o 
   2   9   4       33.73      -36.69     65.24 o 
   3   9   4       53.41       11.96     78.58 o 
   4   9   4        4.74      -47.92     79.81 o 
   5   9   4        0.01       48.58     81.15 o 
   6   9   4       14.44        2.39     87.88 o 
   0  10   4       39.76       53.15     94.56 o 
   1  10   4       25.69       62.50     85.39 o 
   2  10   4       90.67      150.68     56.91 o 
   3  10   4        0.00      103.94     73.11 o 
   4  10   4      121.37      158.20     57.58 o 
   1  11   4       88.55       13.32    210.91 o 
   2  11   4        0.05       61.65    123.96 o 
   3  11   4       12.27       52.52     95.49 o 
   1   1   5    16048.41    14849.63    490.38 o 
   2   1   5     1960.55     1832.13     38.51 o 
   3   1   5      855.52      893.50     67.05 o 
   4   1   5       16.94       29.36     22.14 o 
   5   1   5      120.58       68.62     57.28 o 
   6   1   5      146.33       97.39     62.99 o 
   7   1   5       86.16       53.90     70.56 o 
   8   1   5      145.11      132.31     50.74 o 
   9   1   5       99.91       75.27     80.01 o 
   0   2   5    12185.33    11445.66    487.38 o 
   1   2   5     5242.79     5183.31    103.70 o 
   2   2   5     1647.29     1769.01     40.50 o 
   3   2   5       39.50       23.14     40.00 o 
   4   2   5     2290.00     2306.20     53.52 o 
   5   2   5      214.28      190.34     28.68 o 
   6   2   5       59.01       36.24     63.21 o 
   7   2   5      207.30      176.80     47.14 o 
   8   2   5       19.75        5.85     89.21 o 
   9   2   5        1.66      -68.17    113.63 o 
   1   3   5        4.20      -21.58     28.06 o 
   2   3   5     3649.47     3725.03     78.48 o 
   3   3   5       33.58        5.64     42.07 o 
   4   3   5      781.41      826.92     36.55 o 
   5   3   5       88.94       93.59     32.81 o 
   6   3   5      341.57      444.40     51.65 o 
   7   3   5       11.52      -97.41     86.21 o 
   8   3   5        3.23      -43.25     82.20 o 
   9   3   5       31.77      108.46     92.58 o 
   0   4   5      187.04      180.84     18.81 o 
   1   4   5      815.44      965.17     33.07 o 
   2   4   5      298.73      298.86     28.92 o 
   3   4   5     2567.47     2591.14     57.50 o 
   4   4   5       87.40       60.36     46.78 o 
   5   4   5        1.28      -43.87     95.03 o 
   6   4   5       79.20       61.00     66.30 o 
   7   4   5      203.93      121.51     74.09 o 
   8   4   5       68.54       99.37     86.44 o 
   9   4   5        2.34      -72.66     91.75 o 
   1   5   5      835.14      907.04     35.72 o 
   2   5   5     3537.46     3797.77     80.61 o 
   3   5   5      139.42      140.01     23.98 o 
   4   5   5      529.47      580.34     38.65 o 
   5   5   5      150.90      178.69     32.37 o 
   6   5   5       25.61       93.00     58.22 o 
   7   5   5       90.01      123.78     79.35 o 
   8   5   5        0.00     -124.83     83.22 o 
   0   6   5      337.02      357.39     30.91 o 
   1   6   5        2.70      -33.42     61.60 o 
   2   6   5      208.18      228.49     27.35 o 
   3   6   5        0.45       72.62     42.58 o 
   4   6   5      291.78      266.67     36.39 o 
   5   6   5      662.20      572.08     67.05 o 
   6   6   5       11.64       35.04     56.42 o 
   7   6   5       57.16       12.85     83.99 o 
   8   6   5        4.91      -47.34    250.36 o 
   1   7   5      219.51      253.15    138.42 o 
   2   7   5      176.60      163.28     34.89 o 
   3   7   5       22.11        0.24     60.16 o 
   4   7   5       58.54      -10.99     76.44 o 
   5   7   5      115.18       75.00     52.08 o 
   6   7   5      310.06      346.38    113.63 o 
   7   7   5       75.10      133.67     54.89 o 
   0   8   5      141.37      110.94     74.94 o 
   1   8   5      121.69       87.34     66.24 o 
   2   8   5       95.98       97.49     63.96 o 
   3   8   5      217.16       90.25     86.20 o 
   4   8   5       25.90       71.93     62.77 o 
   5   8   5      238.92      256.88     46.05 o 
   6   8   5       35.95      -66.76    102.06 o 
   7   8   5        1.78       21.59     93.62 o 
   1   9   5      233.78      197.10     48.24 o 
   2   9   5      858.87      900.89     96.72 o 
   3   9   5      360.71      372.60     48.20 o 
   4   9   5       66.26       60.61     76.93 o 
   5   9   5       31.57        6.47     77.94 o 
   6   9   5        7.48     -108.60    107.14 o 
   0  10   5       77.02      136.34     90.62 o 
   1  10   5       38.38       99.79     57.45 o 
   2  10   5      187.54      155.45    102.39 o 
   3  10   5      169.41       97.57     96.37 o 
   4  10   5        0.09       39.27     83.95 o 
   1  11   5        9.51       -1.93     99.16 o 
   2  11   5        5.76       -2.52    113.25 o 
   0   0   6     2090.84     1976.86     40.36 o 
   1   0   6     3528.42     3638.41    129.22 o 
   2   0   6      449.01      436.98     17.13 o 
   3   0   6       27.90       -6.52     24.36 o 
   4   0   6     1441.22     1543.35     50.90 o 
   5   0   6     6076.52     6402.15    134.85 o 
   6   0   6       48.00       60.96     52.82 o 
   7   0   6      738.51      756.18     49.68 o 
   8   0   6      121.69      122.44    147.81 o 
   9   0   6        0.71       -0.22     71.93 o 
   1   1   6     7220.18     6660.27    105.18 o 
   2   1   6     9030.74     8980.10    142.36 o 
   3   1   6      530.88      537.56     29.49 o 
   4   1   6     1165.54     1213.50     38.63 o 
   5   1   6      793.11      835.79     39.83 o 
   6   1   6      356.46      334.65     43.95 o 
   7   1   6     1160.30     1170.93     60.10 o 
   8   1   6      275.57      225.16     55.07 o 
   9   1   6        0.10      -18.12     68.26 o 
   0   2   6      416.66      390.40     17.40 o 
   1   2   6    55994.54    52161.16    918.97 o 
   2   2   6       46.52       39.67     16.34 o 
   3   2   6       44.81       -5.06     30.92 o 
   4   2   6      307.01      322.33     68.74 o 
   5   2   6      231.94      222.69     26.79 o 
   6   2   6       82.68       65.11     65.73 o 
   7   2   6        5.57       49.39     77.00 o 
   8   2   6      167.47       82.90     76.25 o 
   9   2   6        7.26      -56.72     84.92 o 
   1   3   6      190.61      219.12     55.41 o 
   2   3   6      226.33      187.69     55.41 o 
   3   3   6       40.24       29.64     41.54 o 
   4   3   6        0.66        5.77     24.79 o 
   5   3   6       74.18       35.86     49.37 o 
   6   3   6       36.09      -58.17     63.35 o 
   7   3   6       11.51       55.90     72.50 o 
   8   3   6      909.13      900.46     68.22 o 
   9   3   6      232.82      150.51    111.52 o 
   0   4   6      176.62      193.44     19.65 o 
   1   4   6     2132.47     2189.36     46.88 o 
   2   4   6      129.72      120.68     21.41 o 
   3   4   6     2282.54     2541.16     57.23 o 
   4   4   6        2.70      -72.60     48.40 o 
   5   4   6        7.37        2.79     56.72 o 
   6   4   6       69.04       39.78     39.58 o 
   7   4   6      317.07      363.10     42.58 o 
   8   4   6       27.10      -49.51     77.60 o 
   9   4   6       19.38      -94.07     92.63 o 
   1   5   6       66.61       97.54     26.81 o 
   2   5   6     1495.01     1511.40     48.83 o 
   3   5   6       42.73       66.43     57.85 o 
   4   5   6       25.28       57.08     55.22 o 
   5   5   6      561.24      461.20     40.36 o 
   6   5   6       11.07       11.75     52.68 o 
   7   5   6       14.62      -56.73     79.52 o 
   8   5   6       34.20       94.68     85.04 o 
   0   6   6      923.74     1055.84     49.21 o 
   1   6   6       36.28       30.38     48.10 o 
   2   6   6      229.91      239.47     44.89 o 
   3   6   6       19.76       49.77     53.99 o 
   4   6   6       27.08       66.10     37.02 o 
   5   6   6      103.00       35.81     97.48 o 
   6   6   6       41.84      -88.13     75.16 o 
   7   6   6       41.56      127.61     54.16 o 
   8   6   6       36.29       35.86     90.90 o 
   1   7   6        4.07      -21.43     80.01 o 
   2   7   6      472.54      458.09     63.86 o 
   3   7   6      287.53      287.00     38.38 o 
   4   7   6       14.27       92.02     59.52 o 
   5   7   6        5.01      -62.21     66.73 o 
   6   7   6       20.01       41.74     72.47 o 
   7   7   6        0.32       -0.16    121.14 o 
   0   8   6        0.00       22.12     66.30 o 
   1   8   6      418.52      411.45     41.11 o 
   2   8   6       73.78       47.58     60.06 o 
   3   8   6       34.74      148.19     66.40 o 
   4   8   6       10.47      -20.12     73.25 o 
   5   8   6       42.50        1.46     84.34 o 
   6   8   6       55.95      -68.17    113.44 o 
   7   8   6       25.12      -83.14    101.13 o 
   1   9   6        5.63      -40.80     73.46 o 
   2   9   6     1050.50     1054.42    121.89 o 
   3   9   6      266.41      160.74     90.84 o 
   4   9   6      104.17      167.94     60.10 o 
   5   9   6       64.91      -74.57     84.81 o 
   6   9   6        2.02      -40.19    135.98 o 
   0  10   6       39.93       38.46     90.29 o 
   1  10   6       73.88       56.49     56.43 o 
   2  10   6       12.43      120.33     54.80 o 
   3  10   6       51.42      136.96     50.26 o 
   4  10   6       18.64      -34.78     86.08 o 
   1  11   6        9.41       40.38     77.61 o 
   2  11   6       48.09       72.46     85.45 o 
   1   1   7     6341.84     5905.94    103.71 o 
   2   1   7    15042.26    14645.77    186.06 o 
   3   1   7     2363.97     2335.13     51.79 o 
   4   1   7      105.66       78.41     19.87 o 
   5   1   7        0.17       32.08     38.41 o 
   6   1   7     1024.78     1062.75     48.34 o 
   7   1   7      335.90      341.93     42.08 o 
   8   1   7      249.75      266.68     41.30 o 
   9   1   7        0.49      -99.38     83.65 o 
   0   2   7    14926.79    14230.98    751.44 o 
   1   2   7     7833.53     7670.10    165.65 o 
   2   2   7     2254.19     2223.77     60.85 o 
   3   2   7      785.42      830.28     30.53 o 
   4   2   7      291.05      281.43     25.76 o 
   5   2   7      153.67      142.79     27.61 o 
   6   2   7       50.19       61.62     38.70 o 
   7   2   7       20.02       50.18     66.62 o 
   8   2   7      261.63      284.13     45.72 o 
   9   2   7       53.53       -0.85     90.94 o 
   1   3   7      115.87      110.16     17.65 o 
   2   3   7       48.49       39.68     19.42 o 
   3   3   7     1115.53     1181.30     38.24 o 
   4   3   7      885.93      888.14     40.94 o 
   5   3   7      399.99      439.32     82.45 o 
   6   3   7       57.67      107.78     34.95 o 
   7   3   7       60.00      104.28     61.95 o 
   8   3   7       23.94       26.07     64.24 o 
   9   3   7      192.57       61.61    138.42 o 
   0   4   7      146.33      147.04     39.44 o 
   1   4   7      111.30      176.34     18.08 o 
   2   4   7       50.15       22.77     35.50 o 
   3   4   7       54.65       50.03     40.08 o 
   4   4   7     1682.61     1656.05     53.25 o 
   5   4   7       10.20       47.00     47.10 o 
   6   4   7       72.09      108.02     62.44 o 
   7   4   7       50.50       77.77     72.80 o 
   8   4   7       40.18        0.00     81.54 o 
   9   4   7        9.19     -512.77   1175.53 o 
   1   5   7      722.05      697.67     43.20 o 
   2   5   7      166.77      178.78     47.14 o 
   3   5   7       58.76       64.34     47.93 o 
   4   5   7      272.83      241.00     51.27 o 
   5   5   7      102.72      109.92     37.60 o 
   6   5   7        0.20      -45.80     67.89 o 
   7   5   7      504.83      429.69     52.45 o 
   8   5   7       54.21       40.73     79.49 o 
   0   6   7      109.81       97.47     31.94 o 
   1   6   7     1317.28     1382.82    103.11 o 
   2   6   7      345.17      399.65     33.33 o 
   3   6   7      204.47      189.64     56.16 o 
   4   6   7      702.33      720.63     83.20 o 
   5   6   7      154.62      110.26     45.98 o 
   6   6   7       16.10       39.01     60.42 o 
   7   6   7        0.29       66.02     48.64 o 
   8   6   7       59.84      134.21     55.97 o 
   1   7   7       22.50       15.79     97.85 o 
   2   7   7     1233.80     1263.28     54.67 o 
   3   7   7      765.48      868.08     48.87 o 
   4   7   7       93.59       74.66     55.22 o 
   5   7   7       87.02       62.29     56.91 o 
   6   7   7       25.35       43.52     82.33 o 
   7   7   7      102.75      -28.41     98.00 o 
   0   8   7      151.57      101.74     73.95 o 
   1   8   7        1.56      -33.15     66.86 o 
   2   8   7        0.12      -12.47     63.08 o 
   3   8   7      197.76      222.31     51.46 o 
   4   8   7       75.27        8.18     85.24 o 
   5   8   7        3.14        8.49     95.41 o 
   6   8   7       36.03       47.40     89.74 o 
   7   8   7       12.78        3.84     91.91 o 
   1   9   7       25.36       38.09     33.82 o 
   2   9   7       68.43       82.85     73.06 o 
   3   9   7       31.85       25.68     69.98 o 
   4   9   7      117.74       41.45     87.56 o 
   5   9   7      230.44      224.03     51.79 o 
   6   9   7       36.34       82.62     84.89 o 
   0  10   7      204.33      -18.11    100.80 o 
   1  10   7       96.99       52.87     98.98 o 
   2  10   7        0.76      -66.68     83.11 o 
   3  10   7       23.56       79.81     58.29 o 
   4  10   7       39.35     -151.17    100.78 o 
   1  11   7      126.48       92.07     98.62 o 
   2  11   7        9.36      -38.99     92.58 o 
   0   0   8     5590.65     5065.71    114.75 o 
   1   0   8    30563.68    26399.77    790.88 o 
   2   0   8     6977.66     6651.11    295.24 o 
   3   0   8      115.07      170.90     46.39 o 
   4   0   8      143.40      148.81     38.13 o 
   5   0   8     1380.38     1297.89     46.32 o 
   6   0   8     1269.74     1298.69     52.01 o 
   7   0   8     1306.07     1314.15    104.80 o 
   8   0   8      449.14      439.29     48.60 o 
   9   0   8       19.86       75.73     47.64 o 
   1   1   8      470.97      419.09     16.73 o 
   2   1   8     2745.32     2589.79     52.72 o 
   3   1   8     1664.45     1730.17     92.59 o 
   4   1   8       76.19       31.58     37.02 o 
   5   1   8      225.29      210.53     64.98 o 
   6   1   8       75.13       78.37     49.58 o 
   7   1   8      971.30      953.28     52.49 o 
   8   1   8       25.80        4.69    162.08 o 
   9   1   8       16.74      -52.30     87.18 o 
   0   2   8    11633.11    10897.10    546.91 o 
   1   2   8     8902.63     8666.11    212.79 o 
   2   2   8     1317.90     1439.43     46.58 o 
   3   2   8     3533.89     3667.49     74.90 o 
   4   2   8       41.49       24.19     40.09 o 
   5   2   8        1.35      -20.18     45.54 o 
   6   2   8      113.53      127.88     52.78 o 
   7   2   8       49.01        1.81     63.67 o 
   8   2   8      163.70       60.68    107.81 o 
   9   2   8       49.62      102.67     92.78 o 
   1   3   8     1682.04     1649.71     37.32 o 
   2   3   8        0.50      -24.15     31.93 o 
   3   3   8       18.19       15.07     36.37 o 
   4   3   8        0.83       18.67     35.46 o 
   5   3   8      415.71      420.19     35.97 o 
   6   3   8       22.18      -38.10     68.55 o 
   7   3   8      138.52      133.09     47.17 o 
   8   3   8      188.08      208.91     60.62 o 
   9   3   8       26.58       20.08     93.92 o 
   0   4   8     1175.94     1246.74     61.98 o 
   1   4   8      340.53      377.82     25.96 o 
   2   4   8     2342.28     2239.75     51.66 o 
   3   4   8      190.53      175.31     24.13 o 
   4   4   8      299.62      306.89     30.28 o 
   5   4   8       21.98      -37.21     61.27 o 
   6   4   8       25.76       29.18     80.95 o 
   7   4   8       65.51       47.15     73.69 o 
   8   4   8       23.10      -79.70     77.76 o 
   9   4   8       15.97      -29.07     69.27 o 
   1   5   8      201.95      264.09     80.76 o 
   2   5   8     1076.66     1006.33     40.64 o 
   3   5   8       81.98       59.85     43.82 o 
   4   5   8      123.54      144.41     43.95 o 
   5   5   8       42.39      -32.12     64.83 o 
   6   5   8       25.49       -7.73     70.61 o 
   7   5   8        2.01       32.02    117.01 o 
   8   5   8        8.20      -89.86     70.18 o 
   0   6   8     2031.76     2159.13    118.32 o 
   1   6   8       36.32        0.89     54.47 o 
   2   6   8        9.87       10.71     47.08 o 
   3   6   8       13.78       46.14     52.93 o 
   4   6   8       35.06       38.94     82.26 o 
   5   6   8      346.99      336.07     40.57 o 
   6   6   8      123.36       76.03     75.17 o 
   7   6   8        1.76       -2.11     84.61 o 
   8   6   8        9.08       42.82     94.95 o 
   1   7   8      108.95      114.83     37.98 o 
   2   7   8       19.97       31.14     67.19 o 
   3   7   8       10.56      -13.70     59.12 o 
   4   7   8      164.00      179.25     35.85 o 
   5   7   8       22.36      -23.25     67.99 o 
   6   7   8      175.56      189.26     61.21 o 
   7   7   8       19.45       85.73     94.66 o 
   0   8   8        3.94       40.51     60.00 o 
   1   8   8      609.10      638.11     49.58 o 
   2   8   8       56.41        2.81     66.20 o 
   3   8   8      618.98      537.60     90.71 o 
   4   8   8       94.13       24.08    120.39 o 
   5   8   8      210.04      153.24     60.01 o 
   6   8   8       28.29       69.01     56.54 o 
   1   9   8        3.86       79.33     63.61 o 
   2   9   8       80.53       95.94     69.65 o 
   3   9   8      187.39      173.43     60.35 o 
   4   9   8       60.55      -52.89    152.88 o 
   5   9   8       44.89      109.29     76.51 o 
   6   9   8       72.19       70.66    106.11 o 
   0  10   8       32.28       74.30     83.93 o 
   1  10   8        0.07      -31.63     76.48 o 
   2  10   8      156.04      253.32     48.35 o 
   3  10   8        3.60       12.18    114.75 o 
   4  10   8        0.53     -161.51    107.67 o 
   1  11   8       23.24       66.11     93.20 o 
   2  11   8        3.14      -21.07    187.44 o 
   1   1   9       11.46       19.41     24.04 o 
   2   1   9     2613.25     2513.51     53.51 o 
   3   1   9      334.32      343.40     40.00 o 
   4   1   9      157.88      163.45     24.43 o 
   5   1   9        0.98       47.98     24.35 o 
   6   1   9      622.61      601.26     41.82 o 
   7   1   9       96.80      106.57     82.54 o 
   8   1   9        7.24      -43.31     64.89 o 
   9   1   9        1.35        9.34     76.06 o 
   0   2   9     1415.33     1426.52    292.99 o 
   1   2   9     3866.13     3901.30     82.33 o 
   2   2   9      262.20      223.24     21.41 o 
   3   2   9     1539.42     1565.29     41.57 o 
   4   2   9      280.08      261.43     26.57 o 
   5   2   9        5.93       70.78     39.82 o 
   6   2   9      627.44      556.41     49.39 o 
   7   2   9       78.56      -56.88     70.90 o 
   8   2   9        6.83       50.55     82.13 o 
   9   2   9        1.89      -20.12     96.32 o 
   1   3   9     3274.79     3293.52     69.20 o 
   2   3   9     1726.21     1845.96     43.82 o 
   3   3   9     3718.86     3830.09     79.41 o 
   4   3   9        6.79      -12.75     26.57 o 
   5   3   9       11.90      -22.14     55.36 o 
   6   3   9      317.00      344.64     37.16 o 
   7   3   9        2.57       61.82     56.94 o 
   8   3   9       50.09       77.58    102.55 o 
   9   3   9       61.92      112.78     84.43 o 
   0   4   9     8790.52     9524.80    336.94 o 
   1   4   9     3092.87     3054.80     66.53 o 
   2   4   9     2394.34     2443.24     55.32 o 
   3   4   9      231.90      245.19     23.60 o 
   4   4   9      678.75      684.21     38.44 o 
   5   4   9      169.24      153.54     65.55 o 
   6   4   9      237.75      203.36     72.68 o 
   7   4   9      181.38      192.69     56.71 o 
   8   4   9        3.46      -32.52     90.34 o 
   9   4   9        1.19     -107.95     88.33 o 
   1   5   9     1536.96     1629.13    124.52 o 
   2   5   9     1273.19     1364.24     47.01 o 
   3   5   9      585.58      603.92     36.20 o 
   4   5   9      325.62      259.09    104.99 o 
   5   5   9      139.30      177.71     41.19 o 
   6   5   9       57.93       65.59     52.96 o 
   7   5   9      138.94      187.04     41.38 o 
   8   5   9      245.82      121.27     97.27 o 
   0   6   9     1062.58     1166.14     46.81 o 
   1   6   9        1.83       18.85     45.55 o 
   2   6   9       10.31      -26.56     46.73 o 
   3   6   9      866.34      803.22    139.55 o 
   4   6   9      338.16      266.46     37.91 o 
   5   6   9       87.17       43.61     75.51 o 
   6   6   9       28.48       61.11     63.69 o 
   7   6   9       23.16      -43.11    180.49 o 
   8   6   9       11.59      -33.26     89.92 o 
   1   7   9        0.02      -59.43     57.33 o 
   2   7   9      784.10      793.25     49.58 o 
   3   7   9      447.13      454.74     42.74 o 
   4   7   9      341.27      323.30     38.77 o 
   5   7   9      113.98      137.77     55.22 o 
   6   7   9       67.88      157.10     63.67 o 
   7   7   9      182.18      273.13     55.59 o 
   0   8   9       18.74       96.57     51.07 o 
   1   8   9      114.62      169.60     47.54 o 
   2   8   9      538.10      541.97     48.20 o 
   3   8   9      399.63      359.19     42.51 o 
   4   8   9        2.26        9.59     45.16 o 
   5   8   9       64.88       -0.12     96.50 o 
   6   8   9       40.68       11.16     60.80 o 
   1   9   9        6.72       40.18     75.57 o 
   2   9   9      101.27       72.74    107.43 o 
   3   9   9       51.71       95.11     75.83 o 
   4   9   9       45.97       -4.17     75.11 o 
   5   9   9       55.70       89.75    108.18 o 
   0  10   9       12.69       99.22     56.20 o 
   1  10   9      351.82      435.60     54.84 o 
   2  10   9        0.19     -104.74     90.01 o 
   3  10   9       50.18      -19.58     89.22 o 
   4  10   9        0.28      125.92     69.84 o 
   1  11   9       43.10      133.21     52.77 o 
   2  11   9       20.90      -64.88    115.70 o 
   0   0  10     5185.92     4699.88    127.34 o 
   1   0  10    13511.81    12062.33    160.55 o 
   2   0  10     4810.62     4736.47    166.78 o 
   3   0  10      178.17      193.44     19.92 o 
   4   0  10       10.44       57.44     21.51 o 
   5   0  10       96.06       83.16     44.58 o 
   6   0  10        9.80      -10.42     52.76 o 
   7   0  10      408.49      295.87    113.44 o 
   8   0  10       41.91      -86.90     86.96 o 
   9   0  10       29.80       63.56     76.63 o 
   1   1  10      945.71      953.31     25.75 o 
   2   1  10      754.43      784.15     26.96 o 
   3   1  10      261.14      251.25     20.67 o 
   4   1  10     2556.82     2531.62     57.75 o 
   5   1  10      748.28      756.50     39.97 o 
   6   1  10       16.64      -36.44     60.88 o 
   7   1  10        9.04     -111.28     76.82 o 
   8   1  10      168.06      195.20     55.97 o 
   9   1  10       48.99      -75.08    153.26 o 
   0   2  10     3258.43     3291.13     67.60 o 
   1   2  10      766.97      767.66     29.67 o 
   2   2  10      852.50      758.83     29.08 o 
   3   2  10        0.02       -7.77     31.86 o 
   4   2  10      427.70      432.58     28.71 o 
   5   2  10       68.28       58.88     32.96 o 
   6   2  10       71.45       54.92     55.59 o 
   7   2  10     1165.17     1264.79     60.02 o 
   8   2  10      223.98      211.48     92.75 o 
   9   2  10       72.55      105.86     87.40 o 
   1   3  10     2376.21     2235.35    131.09 o 
   2   3  10     5225.85     5147.53    150.63 o 
   3   3  10      426.19      436.45     30.27 o 
   4   3  10      245.81      283.29     30.24 o 
   5   3  10       28.87      -23.84     46.83 o 
   6   3  10      455.76      492.61     71.37 o 
   7   3  10      283.94      191.48     53.15 o 
   8   3  10       88.39      140.25     73.06 o 
   9   3  10        8.07      -35.30     90.34 o 
   0   4  10     1715.88     1994.30    102.73 o 
   1   4  10      689.19      640.63     30.67 o 
   2   4  10     1889.29     1939.69    137.86 o 
   3   4  10       49.01       56.54     46.14 o 
   4   4  10      518.08      507.57     37.05 o 
   5   4  10       38.61        2.98     53.15 o 
   6   4  10       16.29      -20.06     65.40 o 
   7   4  10      108.18      -24.37    103.11 o 
   8   4  10       53.77       75.55    115.51 o 
   9   4  10        1.24     -131.30    114.57 o 
   1   5  10        0.30       -2.05     37.80 o 
   2   5  10      609.55      701.63     48.64 o 
   3   5  10      553.02      552.41     35.98 o 
   4   5  10      179.07      199.04     37.37 o 
   5   5  10      363.61      397.34     40.23 o 
   6   5  10       12.59       16.37     68.64 o 
   7   5  10      108.53      142.29     43.86 o 
   8   5  10       50.83       56.72     77.94 o 
   0   6  10       30.38       25.37     47.94 o 
   1   6  10      176.61      177.20     36.75 o 
   2   6  10       97.89      142.42     26.88 o 
   3   6  10       12.98       46.99     58.30 o 
   4   6  10        8.91       40.93     58.55 o 
   5   6  10       31.90      -59.33     65.32 o 
   6   6  10      170.12      136.05     87.71 o 
   7   6  10        8.42       29.07     70.05 o 
   8   6  10        1.46      -61.44    100.54 o 
   1   7  10     1025.76     1028.79     59.54 o 
   2   7  10       87.29      110.94     40.21 o 
   3   7  10       76.11      147.77     66.92 o 
   4   7  10        3.51     -121.00     80.67 o 
   5   7  10        8.60     -106.49     70.99 o 
   6   7  10        2.21       35.80     80.21 o 
   7   7  10        1.42       52.15     89.40 o 
   0   8  10      459.02      432.50     92.40 o 
   1   8  10      351.95      362.73     39.69 o 
   2   8  10       75.28      110.76     47.45 o 
   3   8  10      132.64       95.13     47.16 o 
   4   8  10       25.66      -96.80     86.31 o 
   5   8  10        2.57     -105.55     87.38 o 
   6   8  10        0.12       61.25     69.37 o 
   1   9  10       17.85       40.25     67.46 o 
   2   9  10      112.57       47.61     71.77 o 
   3   9  10       77.05       75.63     56.72 o 
   4   9  10      207.06      231.70     64.35 o 
   5   9  10      230.51      169.48     54.18 o 
   0  10  10       39.49       80.25     58.97 o 
   1  10  10        1.63       35.97     83.53 o 
   2  10  10       71.42       50.64     93.45 o 
   3  10  10        1.04     -138.53     92.35 o 
   4  10  10       13.96      -27.49    197.02 o 
   1  11  10       14.40       74.38     47.65 o 
   2  11  10      109.78      160.99    105.83 o 
   1   1  11     1810.54     1791.42     38.63 o 
   2   1  11     1562.36     1478.02     36.52 o 
   3   1  11       17.19       57.59     36.12 o 
   4   1  11     1048.38      934.66     36.91 o 
   5   1  11       33.30      -62.51     46.83 o 
   6   1  11      116.65      119.34     99.92 o 
   7   1  11       19.98        4.96     67.28 o 
   8   1  11       52.29       58.57     66.69 o 
   9   1  11        1.77       59.56    112.12 o 
   0   2  11       81.41      127.55     25.17 o 
   1   2  11      379.71      336.05     20.98 o 
   2   2  11      941.23      915.99     31.07 o 
   3   2  11     2657.24     2833.93     76.63 o 
   4   2  11       96.02       56.82     79.07 o 
   5   2  11      330.39      311.37     29.34 o 
   6   2  11      456.98      443.62     41.42 o 
   7   2  11      226.56      147.29    101.42 o 
   8   2  11       88.52       28.68     77.35 o 
   9   2  11      128.62      101.31     84.38 o 
   1   3  11     1400.46     1395.69     38.25 o 
   2   3  11      100.03      183.94     37.19 o 
   3   3  11      165.45       92.70     42.21 o 
   4   3  11       77.46       31.63     45.75 o 
   5   3  11      400.36      404.48     37.94 o 
   6   3  11       38.01       72.37     59.15 o 
   7   3  11       21.48        6.09     61.56 o 
   8   3  11        8.41      -73.64     85.90 o 
   9   3  11        1.29       53.98     73.37 o 
   0   4  11     3102.23     3565.14     85.46 o 
   1   4  11      388.27      473.59     27.22 o 
   2   4  11        0.60      -62.38     72.50 o 
   3   4  11     1277.82     1217.49     45.42 o 
   4   4  11       16.92      -77.75     54.15 o 
   5   4  11      274.47      293.94     36.65 o 
   6   4  11      342.63      350.85     40.72 o 
   7   4  11      103.42       97.44     78.50 o 
   8   4  11        3.28      -64.09     86.45 o 
   9   4  11        0.12      -22.31     85.20 o 
   1   5  11       58.09      101.80     27.58 o 
   2   5  11        4.95      -53.09     56.16 o 
   3   5  11       12.87        8.79     42.14 o 
   4   5  11      613.25      617.78     57.28 o 
   5   5  11      264.61      272.03     37.71 o 
   6   5  11        1.26       34.69     60.22 o 
   7   5  11       83.69       85.63     85.76 o 
   8   5  11        4.04      -23.40    107.05 o 
   0   6  11       69.01       65.20    118.32 o 
   1   6  11       22.70       83.60     56.81 o 
   2   6  11       26.12       69.44     45.20 o 
   3   6  11      286.69      283.28     55.78 o 
   4   6  11      297.94      336.41     39.04 o 
   5   6  11        9.60      109.01     63.13 o 
   6   6  11      137.40      171.79     76.11 o 
   7   6  11        4.06      108.05     74.34 o 
   8   6  11        4.46      -58.49     93.29 o 
   1   7  11     1070.17     1102.19     52.32 o 
   2   7  11        0.00       37.67     62.23 o 
   3   7  11      485.07      533.12     77.19 o 
   4   7  11       40.47       27.67     75.13 o 
   5   7  11       22.10       49.99     49.48 o 
   6   7  11      143.92      114.48     60.85 o 
   7   7  11       16.02      123.30     80.36 o 
   0   8  11       60.23      132.43     74.55 o 
   1   8  11       44.06       99.73     70.52 o 
   2   8  11       31.07      -10.27     69.39 o 
   3   8  11       87.44        0.00     73.80 o 
   4   8  11       46.50      -46.19     77.68 o 
   5   8  11      230.56      237.92     50.17 o 
   6   8  11      116.85      -12.75     88.83 o 
   1   9  11      104.46       17.49     89.21 o 
   2   9  11      125.86       -2.01     91.50 o 
   3   9  11        3.47     -120.04     80.02 o 
   4   9  11        1.82       20.48     81.34 o 
   5   9  11       37.44      131.30     84.69 o 
   0  10  11       32.37       -1.16     74.01 o 
   1  10  11        3.77     -142.95     95.30 o 
   2  10  11       58.77       57.00     90.54 o 
   3  10  11       21.01      100.94     91.51 o 
   4  10  11       51.77       10.09    103.67 o 
   1  11  11       48.49       -5.50    146.12 o 
   2  11  11        4.92      -91.85     93.17 o 
   0   0  12    13796.02    12767.94    175.92 o 
   1   0  12      487.80      435.60     35.31 o 
   2   0  12     6443.58     6570.09    116.60 o 
   3   0  12     7414.27     7207.04    136.52 o 
   4   0  12      178.77      162.16     74.75 o 
   5   0  12      478.81      599.28     36.46 o 
   6   0  12      460.94      523.50     37.96 o 
   7   0  12       70.58       59.23     68.79 o 
   8   0  12       98.08       58.22     77.75 o 
   9   0  12      202.45      220.31     83.58 o 
   1   1  12       94.30       78.39     17.49 o 
   2   1  12     6719.23     6531.85    146.87 o 
   3   1  12     6396.47     6319.93    132.27 o 
   4   1  12     1159.05     1117.19     41.42 o 
   5   1  12      193.74       88.55     52.79 o 
   6   1  12      687.43      682.64     44.62 o 
   7   1  12      623.23      626.85     54.09 o 
   8   1  12        0.40       21.88     68.67 o 
   9   1  12        4.73        5.40     78.15 o 
   0   2  12        9.94     -446.25   1154.30 o 
   1   2  12      179.67      150.66     24.79 o 
   2   2  12     2089.43     2103.00     46.71 o 
   3   2  12        3.58      -24.42     37.83 o 
   4   2  12       13.75       43.17     39.43 o 
   5   2  12        0.99       39.09     30.13 o 
   6   2  12      438.79      421.84     41.56 o 
   7   2  12       74.94      112.34     65.34 o 
   8   2  12        4.29       89.72     46.97 o 
   9   2  12       17.21       99.82     87.25 o 
   1   3  12     1054.83     1146.28     88.08 o 
   2   3  12      117.78      101.87     23.29 o 
   3   3  12     1680.29     1848.01     50.07 o 
   4   3  12      290.14      277.21     28.82 o 
   5   3  12      211.91      237.07     61.23 o 
   6   3  12     1076.23     1098.32     52.42 o 
   7   3  12        9.68       50.36     64.50 o 
   8   3  12        7.27      -92.96     71.09 o 
   9   3  12        1.91       13.81     81.85 o 
   0   4  12     1066.50     1338.94    152.32 o 
   1   4  12      177.94      157.95     58.22 o 
   2   4  12     1797.06     1644.98     47.24 o 
   3   4  12      131.54       94.50     47.70 o 
   4   4  12       43.76       23.79     44.19 o 
   5   4  12       49.67       54.33     52.89 o 
   6   4  12        4.69      -18.57     65.19 o 
   7   4  12        1.58      -16.15     64.19 o 
   8   4  12        1.28       94.61     83.58 o 
   1   5  12      467.93      510.74     37.00 o 
   2   5  12       12.77       54.34     44.07 o 
   3   5  12      115.20      106.62     37.42 o 
   4   5  12        6.11       35.47     71.37 o 
   5   5  12       31.52      113.97     56.31 o 
   6   5  12        5.30       13.98     74.43 o 
   7   5  12        9.50       38.01     68.76 o 
   8   5  12        5.69      -91.37     93.72 o 
   0   6  12      168.96      199.53     28.80 o 
   1   6  12       20.06       25.90     57.75 o 
   2   6  12      168.88      230.31     61.23 o 
   3   6  12     1226.97     1174.69     81.51 o 
   4   6  12      442.30      388.52     64.42 o 
   5   6  12      318.20      332.93     40.19 o 
   6   6  12       31.73       12.94     70.20 o 
   7   6  12       38.44       90.60     77.78 o 
   8   6  12        3.80      -33.60    219.18 o 
   1   7  12      153.12       82.30     63.36 o 
   2   7  12       22.93       19.57     57.90 o 
   3   7  12      304.80      291.04     40.19 o 
   4   7  12      137.81       92.51     71.39 o 
   5   7  12       19.64       16.09     69.83 o 
   6   7  12        0.02       45.42     82.47 o 
   7   7  12        0.71       80.67     66.71 o 
   0   8  12     2067.10     2064.17     71.07 o 
   1   8  12       35.56       62.50     62.24 o 
   2   8  12       26.83       51.00     72.75 o 
   3   8  12      137.51       78.24     45.37 o 
   4   8  12      373.36      401.54     49.65 o 
   5   8  12      681.49      594.13     97.10 o 
   6   8  12       73.32       11.99     78.48 o 
   1   9  12       55.65       49.45    106.49 o 
   2   9  12       16.98       43.55     78.70 o 
   3   9  12       80.32       78.81     78.61 o 
   4   9  12       11.51      -30.73     81.13 o 
   5   9  12       41.56       15.60     74.75 o 
   0  10  12      201.95       76.50    166.78 o 
   1  10  12        3.91      -19.05     55.82 o 
   2  10  12       22.39     -125.03     94.00 o 
   3  10  12        0.77      -64.67     74.43 o 
   4  10  12       14.44       11.86     63.36 o 
   1  11  12       40.68       78.46     96.24 o 
   1   1  13       35.97       77.97     23.48 o 
   2   1  13      451.15      464.75     32.68 o 
   3   1  13       41.44       44.86     18.77 o 
   4   1  13      601.94      667.00     42.45 o 
   5   1  13      131.40       47.54     59.76 o 
   6   1  13        4.07      -23.85     62.81 o 
   7   1  13      208.98      224.20     40.32 o 
   8   1  13       47.95      -38.06    101.80 o 
   9   1  13       44.80       93.85     84.76 o 
   0   2  13     2394.08     2417.90    119.83 o 
   1   2  13     1075.02     1200.83     81.14 o 
   2   2  13      333.35      278.96     21.78 o 
   3   2  13     2677.23     2568.80     55.51 o 
   4   2  13       12.36        6.67     37.44 o 
   5   2  13     1364.55     1407.41     53.12 o 
   6   2  13      432.40      395.55    127.34 o 
   7   2  13       66.51        9.33     63.79 o 
   8   2  13        3.88      116.95     70.03 o 
   9   2  13        3.30        9.32     74.35 o 
   1   3  13      435.23      409.46     25.75 o 
   2   3  13        0.45      -19.95     32.30 o 
   3   3  13     1280.42     1207.24     41.30 o 
   4   3  13        0.64      -15.71     30.95 o 
   5   3  13      986.99     1031.81     49.13 o 
   6   3  13      151.16      222.55     35.72 o 
   7   3  13       34.07       81.07     59.24 o 
   8   3  13       91.42       -1.94    188.38 o 
   9   3  13        5.66      105.82     78.05 o 
   0   4  13     3500.22     3535.56     69.35 o 
   1   4  13     1258.29     1143.74     58.22 o 
   2   4  13     4381.71     4309.65     91.29 o 
   3   4  13      983.42     1007.67     44.44 o 
   4   4  13      125.28       74.88     42.12 o 
   5   4  13      482.72      397.08    125.84 o 
   6   4  13       32.52       25.64     58.79 o 
   7   4  13      348.29      422.84     48.47 o 
   8   4  13       90.85      113.23     95.48 o 
   1   5  13      854.06      850.12     57.10 o 
   2   5  13      194.62      249.34     73.81 o 
   3   5  13      143.81       23.02     58.63 o 
   4   5  13     1009.67      938.34     50.71 o 
   5   5  13      106.07      114.71     51.65 o 
   6   5  13        0.13       31.13    130.34 o 
   7   5  13       34.64       86.99     73.34 o 
   8   5  13       52.32       21.21     84.45 o 
   0   6  13       42.26       14.13    143.87 o 
   1   6  13      769.99      784.76     42.36 o 
   2   6  13      250.37      232.12     66.11 o 
   3   6  13     3221.08     2949.77    115.69 o 
   4   6  13     1044.30      966.50     53.44 o 
   5   6  13      333.24      343.43     74.56 o 
   6   6  13      114.13      -33.44     91.68 o 
   7   6  13       11.68       84.65     52.56 o 
   8   6  13       38.03      -36.56     90.87 o 
   1   7  13       18.84        9.38     50.74 o 
   2   7  13      166.72      192.49     34.92 o 
   3   7  13     1097.99     1135.95    181.05 o 
   4   7  13       76.45       70.62     82.26 o 
   5   7  13      123.97      123.23     84.68 o 
   6   7  13       95.54      -75.75    145.56 o 
   7   7  13       13.95       29.75     76.35 o 
   0   8  13        0.49       35.68     42.67 o 
   1   8  13      207.50      198.18     49.34 o 
   2   8  13       37.14      -51.69     78.48 o 
   3   8  13      551.89      610.35     54.97 o 
   4   8  13      118.05       75.56     69.06 o 
   5   8  13       91.42      119.03     95.37 o 
   6   8  13       21.17      128.20     62.54 o 
   1   9  13      120.66      100.12     53.00 o 
   2   9  13        8.39       76.49     71.03 o 
   3   9  13        5.53       34.85     86.41 o 
   4   9  13        3.66       23.09     75.69 o 
   5   9  13       17.77      113.12     74.19 o 
   0  10  13       63.18       38.96     87.12 o 
   1  10  13       42.01      155.22     54.60 o 
   2  10  13       45.13      -36.92    153.07 o 
   3  10  13        1.73       -3.95    119.45 o 
   4  10  13       20.18      -31.77     97.12 o 
   1  11  13        8.50       75.23    106.87 o 
   0   0  14     9483.48     9039.20    188.56 o 
   1   0  14     1578.09     1627.78     54.47 o 
   2   0  14     2810.04     2806.65     64.80 o 
   3   0  14     1937.01     2124.43     49.54 o 
   4   0  14       56.78       38.01     26.83 o 
   5   0  14       86.91       72.65     32.56 o 
   6   0  14       85.87       15.24     56.16 o 
   7   0  14       92.03       53.72     55.41 o 
   8   0  14       76.48       77.49     77.68 o 
   9   0  14       62.16       42.52     41.73 o 
   1   1  14      574.68      606.37     25.90 o 
   2   1  14       22.51      -23.54     34.65 o 
   3   1  14      168.75      140.60     21.64 o 
   4   1  14        0.46      -11.65     44.51 o 
   5   1  14      407.76      421.47     32.25 o 
   6   1  14      655.64      657.29     53.71 o 
   7   1  14       38.12       -7.67     64.93 o 
   8   1  14        1.46      -54.28     77.38 o 
   9   1  14       55.87      110.77     87.89 o 
   0   2  14      389.65       93.19    596.12 o 
   1   2  14      432.73      440.82     25.09 o 
   2   2  14      213.42      218.75     61.42 o 
   3   2  14      709.70      616.87     32.26 o 
   4   2  14       89.65      106.12     23.10 o 
   5   2  14       28.34       33.37     51.12 o 
   6   2  14     1209.73     1100.85     54.98 o 
   7   2  14      598.02      647.01     74.19 o 
   8   2  14        2.29      -64.60    140.48 o 
   9   2  14        0.07      -30.71     86.96 o 
   1   3  14        6.02      -24.96     60.29 o 
   2   3  14       18.83       22.40     32.88 o 
   3   3  14      203.42      165.74     27.42 o 
   4   3  14      116.57       61.47     54.40 o 
   5   3  14      846.20      856.19     46.58 o 
   6   3  14     1172.24     1091.99     87.52 o 
   7   3  14       57.23       88.12     46.97 o 
   8   3  14       34.41      -29.07    111.37 o 
   9   3  14       12.68       72.77     81.34 o 
   0   4  14      826.02      742.68    324.17 o 
   1   4  14     1122.80     1108.13     83.20 o 
   2   4  14     2592.61     2670.79     61.75 o 
   3   4  14      104.95      105.17     35.55 o 
   4   4  14        3.30       79.10     44.57 o 
   5   4  14      161.27      190.53     31.26 o 
   6   4  14      202.46      207.88     33.99 o 
   7   4  14       97.36        8.79     79.13 o 
   8   4  14       44.30      -40.36     74.28 o 
   1   5  14       13.30       51.58     42.09 o 
   2   5  14        4.89       -4.30     52.18 o 
   3   5  14      834.50      853.28     45.68 o 
   4   5  14        1.60       12.53     50.32 o 
   5   5  14       40.98       47.31     45.26 o 
   6   5  14      192.21       85.97     89.73 o 
   7   5  14       42.56       31.88    124.33 o 
   8   5  14        1.63     -146.57     97.71 o 
   0   6  14     2353.16     2172.87     66.27 o 
   1   6  14       32.67       48.36     56.35 o 
   2   6  14       31.85       10.77     63.48 o 
   3   6  14        5.21       17.57     55.39 o 
   4   6  14      597.19      531.26     45.75 o 
   5   6  14       17.20        3.37     71.62 o 
   6   6  14       16.65      -67.06    109.31 o 
   7   6  14        0.60        5.69     76.37 o 
   1   7  14      296.60      293.99     50.33 o 
   2   7  14       12.23       21.20     39.47 o 
   3   7  14       91.92       53.81     47.28 o 
   4   7  14      134.94      173.90     41.42 o 
   5   7  14      108.00      149.06     56.22 o 
   6   7  14        2.94       87.54     82.83 o 
   7   7  14       24.13     -117.97    102.27 o 
   0   8  14      132.58       66.48     78.96 o 
   1   8  14        2.40      -50.76     58.30 o 
   2   8  14        0.01      -64.43     71.76 o 
   3   8  14       82.33       54.58    143.87 o 
   4   8  14       10.56      -14.30     78.71 o 
   5   8  14        4.47      -40.98     92.89 o 
   6   8  14        6.79       -9.79     95.48 o 
   1   9  14       15.22      -14.46     69.87 o 
   2   9  14        5.82      -53.27    119.26 o 
   3   9  14      211.62      248.32     52.66 o 
   4   9  14       20.02      -22.09    198.89 o 
   5   9  14        0.58       77.08     80.16 o 
   0  10  14      116.75       99.42     63.86 o 
   1  10  14       68.13      -88.77    131.85 o 
   2  10  14        0.09      -59.15    106.11 o 
   3  10  14        0.01      -71.65     87.65 o 
   4  10  14      144.29        5.49    109.53 o 
   1   1  15     1099.17      957.28     46.39 o 
   2   1  15        1.12      -17.29     64.23 o 
   3   1  15      147.79      129.67     21.61 o 
   4   1  15      117.79      102.82     52.04 o 
   5   1  15      124.29      106.91     36.75 o 
   6   1  15       11.26        3.56     96.72 o 
   7   1  15      119.08      121.28     70.89 o 
   8   1  15       16.87       26.20     72.87 o 
   9   1  15        6.77      -42.62     87.53 o 
   0   2  15      839.76      763.36    380.89 o 
   1   2  15     6212.07     6708.63    235.52 o 
   2   2  15     1365.84     1422.10     41.17 o 
   3   2  15      889.03      988.30     39.68 o 
   4   2  15      171.64      205.67     67.43 o 
   5   2  15       33.92       26.32     42.45 o 
   6   2  15      101.69       -6.12     73.06 o 
   7   2  15      143.94      122.97     71.87 o 
   8   2  15        1.13     -104.71     97.66 o 
   9   2  15        7.61      131.10     94.09 o 
   1   3  15        0.76       36.49     28.55 o 
   2   3  15       41.12       72.34     40.57 o 
   3   3  15      162.70      213.50     69.49 o 
   4   3  15       15.68       -6.28     43.59 o 
   5   3  15        3.45       30.36     58.83 o 
   6   3  15      199.08       41.51     96.91 o 
   7   3  15        9.81      -23.20     65.23 o 
   8   3  15       37.86       21.95    110.43 o 
   9   3  15       13.76      112.17     53.68 o 
   0   4  15      847.13      854.41     37.98 o 
   1   4  15      155.50       71.94     29.47 o 
   2   4  15        0.03       34.45     37.54 o 
   3   4  15      355.93      274.01     73.25 o 
   4   4  15       53.06        8.07     57.07 o 
   5   4  15      866.32      847.91     66.49 o 
   6   4  15      129.57      114.79     72.41 o 
   7   4  15       84.21      108.90     47.63 o 
   8   4  15        0.00     -125.05     83.37 o 
   1   5  15      298.44      284.08     30.25 o 
   2   5  15      158.56       76.01     54.19 o 
   3   5  15      325.57      278.17     45.45 o 
   4   5  15        0.05      -37.28     68.36 o 
   5   5  15      709.73      687.08     48.84 o 
   6   5  15        4.01       28.82    119.07 o 
   7   5  15       54.87       10.55     81.90 o 
   8   5  15       12.68       33.97     82.47 o 
   0   6  15      229.08      163.17     67.80 o 
   1   6  15      789.42      844.65    124.33 o 
   2   6  15       39.20       43.55     34.47 o 
   3   6  15      231.49      187.22     48.01 o 
   4   6  15      930.20      755.78    107.62 o 
   5   6  15      185.15      153.78     90.99 o 
   6   6  15       27.01      100.00     51.09 o 
   7   6  15        5.19      -28.10     85.09 o 
   1   7  15      105.75       79.57     82.11 o 
   2   7  15      146.96       88.28     67.05 o 
   3   7  15      242.07      180.43    109.50 o 
   4   7  15      118.42      108.80     48.18 o 
   5   7  15       16.90      -31.73    181.99 o 
   6   7  15       17.82      -29.50     79.63 o 
   7   7  15       31.28        3.08    155.51 o 
   0   8  15      936.27      816.59    166.59 o 
   1   8  15       39.06        8.00     82.26 o 
   2   8  15       45.14       24.30     70.74 o 
   3   8  15       92.66      137.17     83.69 o 
   4   8  15      195.60       78.41     86.56 o 
   5   8  15        8.79       14.75     92.77 o 
   6   8  15        6.44      -41.95    102.47 o 
   1   9  15        6.95      104.26     49.77 o 
   2   9  15        3.25       45.72     69.30 o 
   3   9  15       78.90      136.91     85.30 o 
   4   9  15       11.12       42.84    116.44 o 
   5   9  15       84.60      -25.27    124.14 o 
   0  10  15      403.91      218.95    125.15 o 
   1  10  15      101.81      133.92     89.81 o 
   2  10  15       29.71      105.75     54.15 o 
   3  10  15        0.96      117.43     82.63 o 
   0   0  16    12170.81    12123.79    339.19 o 
   1   0  16      812.62      840.39     29.33 o 
   2   0  16    12918.30    13377.90    228.29 o 
   3   0  16      261.85      306.21     24.96 o 
   4   0  16      178.57      176.42     26.68 o 
   5   0  16      189.94      220.23     35.12 o 
   6   0  16       91.72       15.95    138.23 o 
   7   0  16        6.01      -40.91     75.43 o 
   8   0  16       35.38       80.54     72.78 o 
   9   0  16       55.02      -31.77     97.71 o 
   1   1  16       18.36       35.96     17.90 o 
   2   1  16        2.08       -6.87     35.50 o 
   3   1  16      391.46      365.19     30.61 o 
   4   1  16     1225.21     1300.74     65.36 o 
   5   1  16        0.02      -41.88     50.16 o 
   6   1  16      153.94       85.64     68.92 o 
   7   1  16      139.33       84.42     75.02 o 
   8   1  16        1.91       23.50     64.97 o 
   9   1  16       31.96      146.56     88.67 o 
   0   2  16      614.96      597.62    239.84 o 
   1   2  16     1360.00     1368.22    121.52 o 
   2   2  16     3123.33     3066.00    146.31 o 
   3   2  16     3024.34     3096.16    121.14 o 
   4   2  16     1312.58     1403.50     50.72 o 
   5   2  16        2.21       17.13     48.20 o 
   6   2  16      281.47      217.19     46.05 o 
   7   2  16       80.33       37.10    117.38 o 
   8   2  16       17.92       14.35     99.54 o 
   9   2  16        3.36      -41.32     77.77 o 
   1   3  16        2.91      -24.01     77.57 o 
   2   3  16      779.04      813.76     35.42 o 
   3   3  16      311.05      256.02     81.89 o 
   4   3  16        0.02       49.65     48.28 o 
   5   3  16       60.51       59.81     61.23 o 
   6   3  16       55.66       43.69     68.62 o 
   7   3  16      252.22      267.84     42.99 o 
   8   3  16       29.46       88.79     54.05 o 
   0   4  16        8.68     -341.25    381.64 o 
   1   4  16       11.31       18.03     35.99 o 
   2   4  16      172.22      162.71     49.21 o 
   3   4  16       95.78       84.60     65.55 o 
   4   4  16      295.94      294.53     44.89 o 
   5   4  16       25.74     -127.34     84.89 o 
   6   4  16      397.95      384.46     43.21 o 
   7   4  16       19.76       87.06     84.92 o 
   8   4  16       20.93       -9.30     70.78 o 
   1   5  16      183.00      128.26     59.05 o 
   2   5  16      307.82      397.08     32.13 o 
   3   5  16        7.78      -33.11     63.11 o 
   4   5  16      422.06      470.42     40.10 o 
   5   5  16        8.55       82.48     62.34 o 
   6   5  16        7.03     -116.22     87.90 o 
   7   5  16        0.51       27.71     75.13 o 
   8   5  16       19.12        2.51     86.69 o 
   0   6  16      105.41       56.55     70.62 o 
   1   6  16      146.67      117.60     66.24 o 
   2   6  16      416.28      375.96     37.58 o 
   3   6  16        0.14     -105.31     70.20 o 
   4   6  16      191.84      185.47     96.16 o 
   5   6  16       75.46      108.29     74.93 o 
   6   6  16        0.00     -122.90    138.04 o 
   7   6  16        6.13       98.45     70.36 o 
   1   7  16      256.15      224.93     40.74 o 
   2   7  16      151.24      176.67     53.71 o 
   3   7  16       47.23      -16.57     69.90 o 
   4   7  16      740.97      721.76     60.11 o 
   5   7  16        0.37       64.00     48.66 o 
   6   7  16       34.43      121.20     63.11 o 
   7   7  16        3.28      136.58     89.88 o 
   0   8  16      146.88      -18.67     93.54 o 
   1   8  16       68.63      -13.95     73.70 o 
   2   8  16      478.59      425.92     48.33 o 
   3   8  16        7.50      101.42     49.63 o 
   4   8  16      144.16       90.04     61.04 o 
   5   8  16        1.89      -39.49     92.59 o 
   6   8  16       11.54       61.71    164.71 o 
   1   9  16        0.46       -8.31     81.26 o 
   2   9  16        1.64       24.21     78.51 o 
   3   9  16       41.24       14.97     85.08 o 
   4   9  16        7.45       23.96     86.74 o 
   5   9  16       34.87      157.36     90.99 o 
   0  10  16       30.79     -108.51    229.70 o 
   1  10  16        6.99       43.59     57.97 o 
   2  10  16        0.73      -81.71    108.37 o 
   3  10  16       60.33       64.56     91.28 o 
   1   1  17      123.92      105.36     26.27 o 
   2   1  17      141.83      112.79     86.02 o 
   3   1  17      768.03      745.75     35.45 o 
   4   1  17      314.10      313.34     31.74 o 
   5   1  17      525.86      578.62     39.57 o 
   6   1  17      221.51      205.86     54.65 o 
   7   1  17       17.26       45.82     93.34 o 
   8   1  17        7.77      -18.03     81.93 o 
   9   1  17        1.15       63.11     51.16 o 
   0   2  17       60.08     -236.52    295.06 o 
   1   2  17     1271.79     1280.41    105.74 o 
   2   2  17     3018.67     2962.41    116.82 o 
   3   2  17        0.15       58.54     25.20 o 
   4   2  17      414.73      389.97     70.05 o 
   5   2  17        0.06      -16.96     60.81 o 
   6   2  17        4.44      -60.36     61.60 o 
   7   2  17        1.47      -42.70    167.53 o 
   8   2  17        0.34      -63.33     71.64 o 
   9   2  17        0.71      -75.46     79.25 o 
   1   3  17       91.08       12.74     42.85 o 
   2   3  17      247.81      289.83     29.06 o 
   3   3  17       22.22       42.53     42.07 o 
   4   3  17        2.28       21.78     42.14 o 
   5   3  17        1.69       -7.56     52.61 o 
   6   3  17      166.05       63.76     46.44 o 
   7   3  17        4.85     -133.12     88.75 o 
   8   3  17       17.25       75.38    168.84 o 
   0   4  17     1036.87      948.62     43.40 o 
   1   4  17      729.71      722.91     67.24 o 
   2   4  17     1159.77     1249.25     46.99 o 
   3   4  17      461.42      486.10     37.30 o 
   4   4  17        1.36       48.52     53.00 o 
   5   4  17     1727.66     1876.34     91.09 o 
   6   4  17        3.71       54.56     59.86 o 
   7   4  17       12.75       60.67     78.69 o 
   8   4  17      109.30       50.19     93.00 o 
   1   5  17      286.69      213.56     55.03 o 
   2   5  17       51.54       13.71     50.75 o 
   3   5  17      543.07      634.29    101.61 o 
   4   5  17      237.84      208.04     50.71 o 
   5   5  17        0.31      -19.67     66.27 o 
   6   5  17        4.73      -32.15     75.15 o 
   7   5  17       70.24      100.55     56.00 o 
   8   5  17       33.75      163.04     74.42 o 
   0   6  17        6.00       53.98     53.71 o 
   1   6  17        3.66       14.98     37.63 o 
   2   6  17      137.28      143.97     66.52 o 
   3   6  17      507.89      484.57     45.34 o 
   4   6  17      966.73      933.44     56.04 o 
   5   6  17      251.65      126.33    106.87 o 
   6   6  17       23.21        9.20     78.61 o 
   7   6  17      137.14        7.65    103.59 o 
   1   7  17      410.32      359.42     45.27 o 
   2   7  17      497.51      432.59     44.27 o 
   3   7  17      392.84      361.13     83.76 o 
   4   7  17      191.25      231.72    115.32 o 
   5   7  17       85.22       67.57    112.88 o 
   6   7  17       33.23      115.03     91.32 o 
   7   7  17       13.35       47.04    126.77 o 
   0   8  17      835.45      763.65    118.32 o 
   1   8  17       23.26       68.05     62.95 o 
   2   8  17      159.56       15.15     80.02 o 
   3   8  17       12.27      -72.10     73.05 o 
   4   8  17      264.02      213.53     50.97 o 
   5   8  17       33.00       40.75     97.55 o 
   6   8  17       18.36       91.38     54.98 o 
   1   9  17      130.15       19.86    121.70 o 
   2   9  17       11.28       -0.16    116.63 o 
   3   9  17        1.49       47.23    140.86 o 
   4   9  17       18.25       49.60     80.08 o 
   5   9  17        5.62      -31.27    126.96 o 
   0  10  17      189.02       27.23    101.50 o 
   1  10  17       23.39      -85.38     84.07 o 
   2  10  17        0.01      -35.36    189.69 o 
   3  10  17        2.17      -19.92     86.63 o 
   0   0  18      353.26      362.69     24.55 o 
   1   0  18       10.72      -34.42     36.40 o 
   2   0  18      153.42      145.15     37.75 o 
   3   0  18        0.58        2.53     30.43 o 
   4   0  18       33.28       -5.31     42.31 o 
   5   0  18      155.22      172.16     31.72 o 
   6   0  18      345.76      295.45    104.99 o 
   7   0  18       30.44       31.55     69.77 o 
   8   0  18      106.55       73.20    100.93 o 
   9   0  18        0.30     -107.35     94.25 o 
   1   1  18      377.22      384.21     25.73 o 
   2   1  18       33.62       32.93     26.15 o 
   3   1  18        5.53       44.48     44.62 o 
   4   1  18        0.06       41.32     40.19 o 
   5   1  18      262.80      225.14     30.61 o 
   6   1  18       26.16      -45.04     62.36 o 
   7   1  18       31.52       -0.23     82.18 o 
   8   1  18       12.02      -31.09     82.07 o 
   9   1  18       97.36      191.72     59.52 o 
   0   2  18       19.91     -210.87    144.43 o 
   1   2  18      497.02      483.73     28.02 o 
   2   2  18       73.61       36.21     44.85 o 
   3   2  18      816.54      801.07     39.02 o 
   4   2  18      714.96      770.52     41.41 o 
   5   2  18      100.66       71.09     69.49 o 
   6   2  18        0.37      -90.75     68.13 o 
   7   2  18      407.61      410.81     91.65 o 
   8   2  18        0.38       18.78     72.34 o 
   1   3  18     2067.28     2226.72     87.15 o 
   2   3  18       14.95      -29.32     37.24 o 
   3   3  18       68.83       90.71     44.60 o 
   4   3  18      219.26      181.42     43.29 o 
   5   3  18     2827.96     2677.97    105.36 o 
   6   3  18      619.16      519.63     94.85 o 
   7   3  18        6.52       75.89     48.47 o 
   8   3  18       12.72      -68.37    219.93 o 
   0   4  18      106.18      175.90     39.07 o 
   1   4  18      161.46      133.88     33.02 o 
   2   4  18      550.12      571.81     34.19 o 
   3   4  18        0.07       16.21     54.42 o 
   4   4  18      234.02      255.19     39.44 o 
   5   4  18      252.89      346.93     40.98 o 
   6   4  18       93.30       83.13     43.01 o 
   7   4  18      102.54       97.85     64.54 o 
   8   4  18       17.54      151.76     83.59 o 
   1   5  18       37.52       61.03     49.50 o 
   2   5  18        0.06      -93.26     62.17 o 
   3   5  18      422.69      425.99     38.91 o 
   4   5  18      100.61       73.18    104.42 o 
   5   5  18      169.83      110.49     45.76 o 
   6   5  18        6.06     -214.80    174.29 o 
   7   5  18        0.12       36.21    122.08 o 
   8   5  18       17.21     -104.42     98.25 o 
   0   6  18       63.29       72.91     36.81 o 
   1   6  18      690.14      684.66     46.96 o 
   2   6  18      658.89      659.08     48.08 o 
   3   6  18      266.75      271.51     41.69 o 
   4   6  18        7.38       50.61     70.24 o 
   5   6  18       32.47       32.36     74.91 o 
   6   6  18        0.04      -49.35    124.71 o 
   7   6  18       14.01       13.64     70.05 o 
   1   7  18       58.66      -55.72    103.11 o 
   2   7  18        0.28      -39.98     85.46 o 
   3   7  18       10.88      -80.15    105.18 o 
   4   7  18       50.73       -2.32     42.35 o 
   5   7  18        3.42        9.34     79.02 o 
   6   7  18        0.01      -55.85     84.79 o 
   0   8  18      149.43      -31.04     89.88 o 
   1   8  18       54.28      -28.07     71.82 o 
   2   8  18       49.79      -31.93     81.01 o 
   3   8  18        0.01       32.96    109.31 o 
   4   8  18       28.15       81.01     74.09 o 
   5   8  18      124.26       21.83    166.22 o 
   6   8  18        2.67      -26.43     82.71 o 
   1   9  18       28.32       31.51     81.09 o 
   2   9  18        1.33      -42.83     87.54 o 
   3   9  18       23.49       87.75     69.48 o 
   4   9  18       39.42       50.58     84.72 o 
   0  10  18        0.90      -10.21    148.00 o 
   1  10  18      110.45      111.58     69.68 o 
   2  10  18       23.77       41.37     92.47 o 
   3  10  18       59.82      142.53     49.93 o 
   1   1  19      647.31      676.85     31.73 o 
   2   1  19     2067.21     2255.71     53.37 o 
   3   1  19      985.03     1052.49     42.49 o 
   4   1  19       23.90       63.17     46.72 o 
   5   1  19      766.68      798.29     44.32 o 
   6   1  19      164.20      160.00     57.10 o 
   7   1  19       25.60      -86.32     68.15 o 
   8   1  19        6.63     -158.10    175.04 o 
   9   1  19       10.62       88.06     95.28 o 
   0   2  19      650.41      632.38    183.49 o 
   1   2  19       74.46       61.23     26.66 o 
   2   2  19      477.45      477.63     88.08 o 
   3   2  19       25.70       14.41     48.33 o 
   4   2  19       92.72       30.58     57.55 o 
   5   2  19        2.79      -37.51     62.81 o 
   6   2  19      485.81      536.99    256.55 o 
   7   2  19       15.40       73.20     71.38 o 
   8   2  19       13.38       14.86     76.53 o 
   1   3  19      865.12      895.97     51.84 o 
   2   3  19     1354.32     1276.92     93.72 o 
   3   3  19       24.90       53.42     27.01 o 
   4   3  19      453.86      539.05     38.32 o 
   5   3  19       43.21       27.15     69.35 o 
   6   3  19      106.22       77.08     47.99 o 
   7   3  19       76.85      168.46     54.16 o 
   8   3  19       20.32       66.86     79.94 o 
   0   4  19      106.89        5.92     47.66 o 
   1   4  19       13.63       22.52     49.58 o 
   2   4  19       27.33      -19.70     77.75 o 
   3   4  19       65.32       60.60     31.92 o 
   4   4  19     1121.81      953.89     51.81 o 
   5   4  19       25.20       81.99     34.92 o 
   6   4  19       98.48      103.85     65.19 o 
   7   4  19       14.18      -32.56     64.68 o 
   8   4  19       22.35      -44.52    111.19 o 
   1   5  19       22.47       63.20     51.25 o 
   2   5  19      489.32      441.85     40.94 o 
   3   5  19      551.05      520.77     43.28 o 
   4   5  19     2679.39     2685.34     78.78 o 
   5   5  19       51.72      -31.56     81.50 o 
   6   5  19        0.36       23.95     75.88 o 
   7   5  19        3.67      -62.22     71.55 o 
   0   6  19       55.74      -36.63     68.30 o 
   1   6  19       47.13       78.48     37.77 o 
   2   6  19       43.83       32.41     57.62 o 
   3   6  19       25.34      -13.59     76.63 o 
   4   6  19     2299.99     2324.78     83.39 o 
   5   6  19       28.53       77.20     73.18 o 
   6   6  19       47.24        9.70     60.79 o 
   7   6  19       44.97       22.09     99.76 o 
   1   7  19      780.51      796.36     54.31 o 
   2   7  19      112.85       81.87     73.10 o 
   3   7  19      130.93      204.80     42.87 o 
   4   7  19       15.73       29.27     91.65 o 
   5   7  19      146.14      187.88     61.20 o 
   6   7  19       54.90       -0.20     88.46 o 
   0   8  19      225.62      194.31     57.95 o 
   1   8  19       38.34       55.40     76.08 o 
   2   8  19        1.65       42.75     90.71 o 
   3   8  19       99.39       77.42     77.01 o 
   4   8  19      203.98      160.62     62.76 o 
   5   8  19        3.93      -94.31    166.78 o 
   1   9  19       86.51      -53.53     81.54 o 
   2   9  19      151.29        5.94    100.43 o 
   3   9  19       33.90      -19.35    163.40 o 
   4   9  19       58.22      124.70     93.32 o 
   0  10  19      140.07       53.56     68.10 o 
   1  10  19       13.53       80.18     80.60 o 
   2  10  19       95.63       -7.18    114.14 o 
   0   0  20       85.78       66.24     30.24 o 
   1   0  20     3279.01     3484.61    213.17 o 
   2   0  20     1207.66     1257.66     41.90 o 
   3   0  20     2044.37     2202.17    140.11 o 
   4   0  20       11.74      -45.24     74.94 o 
   5   0  20      487.75      470.31     39.24 o 
   6   0  20      621.35      582.68     84.70 o 
   7   0  20        1.10      -54.53     65.33 o 
   8   0  20      160.99      127.67     83.43 o 
   1   1  20      294.98      358.10     27.76 o 
   2   1  20      163.93      173.50     23.72 o 
   3   1  20     1142.98     1183.23     52.78 o 
   4   1  20       46.27       44.64     31.58 o 
   5   1  20      278.54      217.81     49.15 o 
   6   1  20       64.07       51.69     60.35 o 
   7   1  20       15.33       56.74     73.36 o 
   8   1  20       10.13      -58.22    122.08 o 
   0   2  20      514.81      -22.55     92.87 o 
   1   2  20       44.96       36.46     32.12 o 
   2   2  20      241.02      250.77     26.54 o 
   3   2  20        5.54      -14.38     45.15 o 
   4   2  20        0.34       29.95     28.00 o 
   5   2  20      814.00      847.55     49.26 o 
   6   2  20       20.13       24.54    110.62 o 
   7   2  20       44.22       22.97     99.54 o 
   8   2  20        2.94      -69.24     89.58 o 
   1   3  20      159.54      168.40     36.62 o 
   2   3  20      173.66      182.37     28.55 o 
   3   3  20      499.51      470.90     34.45 o 
   4   3  20      437.12      504.34     39.82 o 
   5   3  20       16.45       57.33     62.08 o 
   6   3  20      119.92       87.62     77.57 o 
   7   3  20       19.44      -86.39     75.27 o 
   8   3  20        0.44     -117.95     89.10 o 
   0   4  20       46.69     -364.65    823.56 o 
   1   4  20      192.91      195.71     26.65 o 
   2   4  20      174.13      171.24     28.89 o 
   3   4  20        6.15      -12.70     81.32 o 
   4   4  20      185.79      186.93     48.64 o 
   5   4  20        2.92      -19.83     57.97 o 
   6   4  20        0.37       27.64     66.90 o 
   7   4  20       13.90       94.38     69.37 o 
   8   4  20        6.90      114.65     83.48 o 
   1   5  20      186.26      149.91     65.17 o 
   2   5  20      142.59      205.03     28.39 o 
   3   5  20       58.59      -14.29     45.55 o 
   4   5  20        0.03     -113.73     75.82 o 
   5   5  20      614.46      692.71     67.80 o 
   6   5  20       14.44       12.91     79.63 o 
   7   5  20       16.73        3.09     61.84 o 
   0   6  20       22.31     -206.49    357.97 o 
   1   6  20       70.24       26.05     96.91 o 
   2   6  20        0.57      -83.55     69.87 o 
   3   6  20     1772.28     1773.53     70.37 o 
   4   6  20        2.08       51.55     66.96 o 
   5   6  20      118.27       58.66     80.40 o 
   6   6  20       10.04      -17.98     80.33 o 
   7   6  20        5.25       96.28     77.89 o 
   1   7  20       11.79       11.39     72.50 o 
   2   7  20       99.19       71.42     64.32 o 
   3   7  20        4.11       29.24     51.52 o 
   4   7  20       17.15      -34.96     48.56 o 
   5   7  20        3.88      -89.39     89.54 o 
   6   7  20        0.32      -34.13     77.03 o 
   0   8  20      166.69      164.25     60.64 o 
   1   8  20      224.06      194.50     48.83 o 
   2   8  20        1.20     -119.04     79.36 o 
   3   8  20       27.15       40.90     97.48 o 
   4   8  20      292.46      327.55     68.93 o 
   5   8  20       25.77      -77.90     94.93 o 
   1   9  20        5.38        1.95     91.47 o 
   2   9  20        4.64      -85.31     56.87 o 
   3   9  20        0.51      -35.93     83.13 o 
   4   9  20        0.22      -10.76    104.87 o 
   0  10  20        5.22      115.90     86.43 o 
   1  10  20       47.68       21.70     94.46 o 
   2  10  20        4.22       34.47    102.55 o 
   1   1  21       30.91       31.99     36.44 o 
   2   1  21       27.21       39.82     19.66 o 
   3   1  21       13.14       14.54     94.85 o 
   4   1  21       27.16       38.04     23.51 o 
   5   1  21      351.06      301.67     58.03 o 
   6   1  21       28.36       83.53     70.12 o 
   7   1  21        3.10       49.61     66.36 o 
   8   1  21       13.97     -135.35     90.24 o 
   0   2  21        9.21     -111.54     74.36 o 
   1   2  21      845.19      873.50     44.89 o 
   2   2  21       62.93      103.59     57.47 o 
   3   2  21      400.06      374.07     75.50 o 
   4   2  21      122.16      111.15     39.53 o 
   5   2  21      154.57      162.57     62.35 o 
   6   2  21       54.54       66.66     67.80 o 
   7   2  21       19.96     -101.27    159.27 o 
   8   2  21        6.93      -18.89     90.76 o 
   1   3  21      781.53      980.84     43.13 o 
   2   3  21       55.89       12.48     46.11 o 
   3   3  21        4.96       23.04     48.34 o 
   4   3  21       24.94       41.09     61.23 o 
   5   3  21      389.25      367.92     42.60 o 
   6   3  21        4.57       80.64     65.87 o 
   7   3  21       91.70      103.97     71.56 o 
   8   3  21        7.42      -48.54    139.92 o 
   0   4  21     1507.60     1641.41    236.65 o 
   1   4  21      551.44      576.71     52.21 o 
   2   4  21       62.13       39.47     32.14 o 
   3   4  21      489.79      484.95     38.35 o 
   4   4  21        0.15       69.28     34.88 o 
   5   4  21      758.03      841.42     51.07 o 
   6   4  21        9.92       30.00     61.80 o 
   7   4  21       38.17       28.25     83.39 o 
   8   4  21       41.80       70.94     62.70 o 
   1   5  21        0.00       25.02     53.14 o 
   2   5  21       39.19        4.85     59.66 o 
   3   5  21      881.84      820.42    141.42 o 
   4   5  21      591.69      589.22     46.73 o 
   5   5  21      103.83      -89.64     84.98 o 
   6   5  21      108.26       66.82     83.27 o 
   7   5  21       16.33       45.85     87.90 o 
   0   6  21      629.36      575.24     56.53 o 
   1   6  21       75.31      142.71     56.91 o 
   2   6  21      297.70      291.65     39.92 o 
   3   6  21       61.91       51.38     76.21 o 
   4   6  21      152.00       87.51     67.41 o 
   5   6  21       27.16      -20.65     74.46 o 
   6   6  21        0.00        1.73    121.70 o 
   7   6  21        0.59      -11.96    101.31 o 
   1   7  21      992.39     1067.77     57.53 o 
   2   7  21        0.12      -14.84     70.72 o 
   3   7  21      213.06      111.57     82.67 o 
   4   7  21       59.19       74.36     93.91 o 
   5   7  21      277.33      264.42     50.64 o 
   6   7  21        0.63       31.94     82.36 o 
   0   8  21       98.39       20.38    139.92 o 
   1   8  21        2.45      -18.78     73.58 o 
   2   8  21       11.63       55.82     81.51 o 
   3   8  21      215.22      179.53     91.62 o 
   4   8  21        0.11       29.07     88.33 o 
   5   8  21       29.89       32.55     85.66 o 
   1   9  21       74.86       30.94    123.02 o 
   2   9  21       58.76       30.58    115.13 o 
   3   9  21       17.95      116.22     72.87 o 
   4   9  21        3.95      -84.46    135.41 o 
   0  10  21       45.06     -163.58    109.50 o 
   1  10  21       22.66      -51.34    114.00 o 
   2  10  21        6.85     -155.30    103.53 o 
   0   0  22      316.95      316.82     34.56 o 
   1   0  22      191.39      163.00     22.53 o 
   2   0  22     1137.51     1186.20     45.31 o 
   3   0  22      465.27      434.81     85.27 o 
   4   0  22       10.42       36.07     46.79 o 
   5   0  22       24.13      -98.81     65.87 o 
   6   0  22       17.87       26.73     66.86 o 
   7   0  22       36.95       65.63     66.34 o 
   8   0  22        0.78      -71.57    115.69 o 
   1   1  22     1360.21     1354.44     67.05 o 
   2   1  22      207.91      195.50     32.49 o 
   3   1  22       92.26       79.17     51.93 o 
   4   1  22     1160.57     1129.67     51.31 o 
   5   1  22       81.68       79.87     41.06 o 
   6   1  22      318.53      338.12     38.75 o 
   7   1  22        3.73        6.36     73.44 o 
   8   1  22       21.31      -18.77     59.72 o 
   0   2  22      351.69      105.61    251.67 o 
   1   2  22     1612.63     1551.75     49.49 o 
   2   2  22      265.14      286.17     31.74 o 
   3   2  22      382.95      423.18     34.64 o 
   4   2  22      359.30      358.38     36.38 o 
   5   2  22      599.55      609.89    107.05 o 
   6   2  22      549.41      548.42     47.28 o 
   7   2  22       65.95      122.83     69.06 o 
   8   2  22       44.22       81.48    101.46 o 
   1   3  22      767.70      832.30     43.69 o 
   2   3  22      126.54       71.08     33.58 o 
   3   3  22      516.93      551.21     40.40 o 
   4   3  22       62.08        2.73    126.77 o 
   5   3  22      237.02      261.56     83.76 o 
   6   3  22      535.95      479.54     54.42 o 
   7   3  22       19.51      -35.10     90.15 o 
   8   3  22        4.11       59.76     71.93 o 
   0   4  22      258.49     -190.18    283.04 o 
   1   4  22      226.82      171.73     38.84 o 
   2   4  22       22.33       56.47     50.99 o 
   3   4  22       15.16       31.58     73.81 o 
   4   4  22      390.36      341.18     87.90 o 
   5   4  22       21.71      -27.28     73.47 o 
   6   4  22       93.73       96.13     78.65 o 
   7   4  22       25.01       55.77     76.89 o 
   8   4  22       20.17       26.82    127.15 o 
   1   5  22       52.87       45.84     55.41 o 
   2   5  22      137.92      138.33     99.54 o 
   3   5  22      201.24      179.00     50.69 o 
   4   5  22        5.49       32.07     36.34 o 
   5   5  22       32.32      -18.74     63.25 o 
   6   5  22       79.93      108.57     92.93 o 
   7   5  22        9.06       18.36    153.44 o 
   0   6  22       29.06     -110.38     73.59 o 
   1   6  22       50.97       81.86     62.61 o 
   2   6  22      182.15      183.66     41.13 o 
   3   6  22      136.21      100.00     75.61 o 
   4   6  22      130.15       99.21     54.25 o 
   5   6  22       68.01       44.18     86.77 o 
   6   6  22        7.93        0.95     93.01 o 
   7   6  22        8.41       58.45     50.45 o 
   1   7  22      125.24      156.49     67.24 o 
   2   7  22      136.55       19.18    101.80 o 
   3   7  22      156.61      199.78     56.34 o 
   4   7  22       23.22       62.38     70.89 o 
   5   7  22        9.88      -67.51    122.45 o 
   6   7  22       17.82       64.11     94.09 o 
   0   8  22        0.70      -12.83     78.25 o 
   1   8  22        3.27       87.77     77.52 o 
   2   8  22        5.92       30.35     71.44 o 
   3   8  22       34.16      -80.74    208.47 o 
   4   8  22        0.00      -61.70     88.08 o 
   5   8  22       43.87       60.77     47.90 o 
   1   9  22        3.45       -3.09     94.85 o 
   2   9  22      103.54       90.74     97.10 o 
   3   9  22       58.55      -39.49     92.54 o 
   4   9  22      165.86      142.69    119.84 o 
   0  10  22       47.05       50.49     61.51 o 
   1  10  22       32.77      114.63     88.35 o 
   1   1  23        6.93      -32.21     44.75 o 
   2   1  23       88.10       25.44     47.88 o 
   3   1  23        9.20       11.89     46.33 o 
   4   1  23       29.16       30.77     58.05 o 
   5   1  23      321.64      306.66     38.53 o 
   6   1  23      390.43      457.66     68.74 o 
   7   1  23        0.42      -62.04     70.34 o 
   8   1  23        8.88        2.26     53.51 o 
   0   2  23     2534.56     2485.07    243.97 o 
   1   2  23       30.45       75.48     59.35 o 
   2   2  23       18.66       22.68     44.33 o 
   3   2  23       51.08       83.60     88.08 o 
   4   2  23      275.68      282.28     50.44 o 
   5   2  23       41.86        4.21     42.75 o 
   6   2  23      413.45      429.03     49.93 o 
   7   2  23        4.26      -45.03     76.19 o 
   8   2  23        1.69       31.67     89.42 o 
   1   3  23      276.21      280.05     49.39 o 
   2   3  23      361.01      375.00     34.87 o 
   3   3  23      102.09      102.15     57.31 o 
   4   3  23       12.64      -36.94     48.16 o 
   5   3  23      292.67      294.30     41.70 o 
   6   3  23       61.31        8.14     80.59 o 
   7   3  23        8.39      -36.62     82.45 o 
   8   3  23        3.44      -20.00     75.18 o 
   0   4  23      101.67        2.00     78.32 o 
   1   4  23       98.68      147.25     28.74 o 
   2   4  23       14.72       45.08     41.69 o 
   3   4  23      906.20      859.67     49.93 o 
   4   4  23       25.26       49.35     68.86 o 
   5   4  23        7.39     -120.17     80.11 o 
   6   4  23       11.46      -92.29     78.45 o 
   7   4  23        0.66      -83.97    133.91 o 
   1   5  23       97.19      -43.50     93.34 o 
   2   5  23       66.97       84.46     56.10 o 
   3   5  23       73.29      -76.35     96.16 o 
   4   5  23        5.70       63.22     74.94 o 
   5   5  23       41.12       16.41     68.11 o 
   6   5  23       11.15      -81.01     74.76 o 
   7   5  23       65.80       51.71     78.31 o 
   0   6  23      221.83      266.70     71.74 o 
   1   6  23       22.35        0.00     60.48 o 
   2   6  23       26.28       40.15     65.27 o 
   3   6  23      559.50      541.36     49.67 o 
   4   6  23      188.09      137.44     48.54 o 
   5   6  23        1.06      -52.09     79.45 o 
   6   6  23        1.28      -10.43     93.38 o 
   1   7  23        8.95      -49.66     44.26 o 
   2   7  23       23.18       41.40     62.33 o 
   3   7  23       45.96       14.34     75.42 o 
   4   7  23       66.39      135.05     71.32 o 
   5   7  23       43.44       88.17     94.98 o 
   6   7  23       17.33      -41.89    162.83 o 
   0   8  23       54.14       31.32    137.48 o 
   1   8  23        6.82      -17.11     70.40 o 
   2   8  23      250.86      265.39    121.70 o 
   3   8  23       24.27       31.48     85.20 o 
   4   8  23        2.55       68.70     76.91 o 
   5   8  23       11.05       54.77     92.15 o 
   1   9  23      124.46      108.23    120.95 o 
   2   9  23       70.85      -48.90     99.20 o 
   3   9  23        3.80       80.07     84.99 o 
   0   0  24      692.31      735.21     44.32 o 
   1   0  24     1252.41     1251.17     78.13 o 
   2   0  24      548.08      561.64     35.71 o 
   3   0  24        5.49      -27.72     52.17 o 
   4   0  24      155.10      111.53     63.29 o 
   5   0  24       44.25       37.02     39.10 o 
   6   0  24      748.80      694.29     55.23 o 
   7   0  24      129.24      113.28     60.17 o 
   8   0  24        2.01      -39.82     78.20 o 
   1   1  24       72.59       34.94     40.00 o 
   2   1  24      447.46      475.94     35.99 o 
   3   1  24      297.24      317.04     33.54 o 
   4   1  24      812.61      800.24     89.77 o 
   5   1  24      150.37      105.12     41.69 o 
   6   1  24      166.17      161.28     51.48 o 
   7   1  24       92.59      143.86     74.79 o 
   8   1  24       10.36       79.89     79.36 o 
   0   2  24      406.09     -433.29    288.86 o 
   1   2  24      698.64      687.71     39.00 o 
   2   2  24      156.63      135.41     40.57 o 
   3   2  24      418.09      367.73     38.77 o 
   4   2  24     1026.00      994.73     51.40 o 
   5   2  24       99.86       82.21     50.71 o 
   6   2  24        0.22        6.28     46.68 o 
   7   2  24       15.28       37.82     55.18 o 
   8   2  24       35.10       54.92    103.30 o 
   1   3  24        2.06       27.50     40.76 o 
   2   3  24      163.91      215.70     28.15 o 
   3   3  24       29.57      -29.13     39.53 o 
   4   3  24       18.56     -139.45     92.97 o 
   5   3  24       60.49       81.73     69.13 o 
   6   3  24        0.01      -86.59     73.21 o 
   7   3  24        0.56      -38.54     74.75 o 
   8   3  24       21.69       46.45    158.70 o 
   0   4  24       82.83     -194.36    414.13 o 
   1   4  24       48.33      -11.64     64.01 o 
   2   4  24      525.07      546.89     43.93 o 
   3   4  24      371.84      330.61     40.26 o 
   4   4  24      135.79      158.10     58.60 o 
   5   4  24       59.66       39.48     81.74 o 
   6   4  24       14.70      -88.76     86.96 o 
   7   4  24        0.04       23.32    151.94 o 
   1   5  24        0.90      -56.01     54.94 o 
   2   5  24       16.51      -96.42     64.28 o 
   3   5  24       94.98       21.15     76.97 o 
   4   5  24      541.11      542.82     84.70 o 
   5   5  24        4.73      -25.04     75.16 o 
   6   5  24       12.69      -23.50     85.74 o 
   7   5  24        0.11       41.77     85.91 o 
   0   6  24       12.20     -274.84    468.97 o 
   1   6  24       12.52       45.74     70.32 o 
   2   6  24      254.47      237.61     95.97 o 
   3   6  24        1.48      -11.38     54.51 o 
   4   6  24       58.08      133.87    108.18 o 
   5   6  24       28.61       -8.13    110.62 o 
   6   6  24        3.76      -83.36     98.41 o 
   1   7  24      120.96      192.45     51.94 o 
   2   7  24      333.07      283.35    155.51 o 
   3   7  24        1.18      -62.77     85.96 o 
   4   7  24      164.78       -4.41    150.63 o 
   5   7  24        7.06      -38.36     83.71 o 
   0   8  24      266.14      -94.96    116.07 o 
   1   8  24       12.53      -46.53     69.58 o 
   2   8  24       38.79       62.04     86.26 o 
   3   8  24       50.24       93.90     77.76 o 
   4   8  24       86.08       43.69     67.90 o 
   1   9  24       16.59      -34.99     97.85 o 
   2   9  24        7.81      -17.09     95.48 o 
   3   9  24        8.84       63.38    114.38 o 
   1   1  25       11.87       -7.58     44.16 o 
   2   1  25        2.60      -16.40     47.21 o 
   3   1  25      100.00       37.04     56.77 o 
   4   1  25       31.42      -23.19    140.48 o 
   5   1  25       68.36      103.16     39.88 o 
   6   1  25       86.80      129.88     88.65 o 
   7   1  25       51.15      111.62     83.81 o 
   8   1  25       36.90       36.07    102.92 o 
   0   2  25       38.37     -136.18     90.79 o 
   1   2  25      180.05      191.41     29.49 o 
   2   2  25       22.70      -10.56     56.39 o 
   3   2  25       23.22       44.10     60.48 o 
   4   2  25      258.95      346.42     39.44 o 
   5   2  25       31.04       21.51     57.40 o 
   6   2  25        0.65      -24.05     64.89 o 
   7   2  25       15.08       46.04     74.99 o 
   8   2  25        0.07       33.71     90.19 o 
   1   3  25      686.08      717.20     84.14 o 
   2   3  25      137.35      135.81     59.91 o 
   3   3  25      269.07      292.98    112.31 o 
   4   3  25      628.95      658.96     46.61 o 
   5   3  25       59.78       39.55     75.54 o 
   6   3  25      109.38      149.34     47.80 o 
   7   3  25        9.86        6.35     58.16 o 
   0   4  25     1085.36     1246.22    138.79 o 
   1   4  25      110.53       92.70     37.46 o 
   2   4  25      967.72     1043.31     96.16 o 
   3   4  25     1110.16     1027.22    128.65 o 
   4   4  25      154.10      240.85    164.90 o 
   5   4  25       47.04      105.98     66.47 o 
   6   4  25       16.16      -45.01     82.20 o 
   7   4  25        4.23       42.98     70.86 o 
   1   5  25     1008.44      897.17     54.14 o 
   2   5  25      135.87       76.08     76.28 o 
   3   5  25      143.84       95.56     65.22 o 
   4   5  25       54.41      -28.09     72.31 o 
   5   5  25       16.05      -89.72     75.14 o 
   6   5  25      113.97      103.26     80.27 o 
   7   5  25       24.36       69.90     95.41 o 
   0   6  25     1182.24     1190.08     96.35 o 
   1   6  25       27.25      -29.02     80.38 o 
   2   6  25       26.61      -15.23     67.84 o 
   3   6  25       13.44       24.23     87.71 o 
   4   6  25      137.74      169.74    121.89 o 
   5   6  25       18.60      -42.83     91.11 o 
   6   6  25        0.26     -104.74    110.25 o 
   1   7  25      133.04      103.31     85.86 o 
   2   7  25        3.50       59.67     72.03 o 
   3   7  25      440.18      543.54     53.64 o 
   4   7  25      317.45      394.93     66.11 o 
   5   7  25       25.98      -39.91     85.66 o 
   0   8  25      326.26      326.34     54.98 o 
   1   8  25        1.65       26.83     81.97 o 
   2   8  25        8.05      -17.19     53.88 o 
   3   8  25        1.48      -37.80     88.56 o 
   4   8  25       64.57      133.51     68.55 o 
   1   9  25      176.18      181.00     68.55 o 
   2   9  25       53.48      118.90     89.99 o 
   3   9  25        8.84      -56.49     99.84 o 
   0   0  26     1421.47     1613.03     54.71 o 
   1   0  26       23.11       71.95     53.15 o 
   2   0  26        0.14       24.85     40.79 o 
   3   0  26      333.37      299.12     88.65 o 
   4   0  26      541.17      596.10     43.15 o 
   5   0  26     1241.07     1052.78     68.55 o 
   6   0  26       40.10      -37.94    212.61 o 
   7   0  26        1.14      -18.10     80.34 o 
   8   0  26        1.51       14.01     69.47 o 
   1   1  26      210.73      202.31     30.28 o 
   2   1  26        1.67       13.31     67.24 o 
   3   1  26       69.94       -6.32     58.63 o 
   4   1  26       10.43      100.59     50.21 o 
   5   1  26      274.87      141.03     85.45 o 
   6   1  26      269.99      315.66     48.02 o 
   7   1  26       53.27       17.37     54.35 o 
   8   1  26       33.45      135.26     62.71 o 
   0   2  26     1114.36      887.68    171.66 o 
   1   2  26      209.42      155.71     40.52 o 
   2   2  26      753.44      709.72     45.66 o 
   3   2  26       46.07      -14.04     64.39 o 
   4   2  26      290.82      317.16     40.13 o 
   5   2  26      726.55      693.69     51.32 o 
   6   2  26      143.87      133.01     55.54 o 
   7   2  26        0.09       -2.90     72.72 o 
   1   3  26       40.51        2.85     54.09 o 
   2   3  26      249.76      375.92     38.24 o 
   3   3  26       10.56       -6.18     56.75 o 
   4   3  26        3.59       10.87     45.76 o 
   5   3  26      172.16      106.73     46.67 o 
   6   3  26       83.72       76.06     88.71 o 
   7   3  26       10.75       25.31     75.88 o 
   0   4  26        8.54     -321.32    387.08 o 
   1   4  26        2.89       66.69     59.62 o 
   2   4  26      823.21      815.17     51.55 o 
   3   4  26      144.84      150.21     41.89 o 
   4   4  26      184.39      177.33    133.91 o 
   5   4  26       48.33       53.55     65.92 o 
   6   4  26        5.50       43.91     56.99 o 
   7   4  26       28.17      108.49     47.51 o 
   1   5  26       59.72       56.50     61.61 o 
   2   5  26       82.29       -7.16     68.53 o 
   3   5  26      131.59      159.84     44.75 o 
   4   5  26        3.43      -12.09    128.84 o 
   5   5  26        1.35      112.29     75.38 o 
   6   5  26        3.80       -1.00     81.56 o 
   0   6  26      161.77       11.60    156.64 o 
   1   6  26      111.48       80.02     82.07 o 
   2   6  26      394.85      443.27     66.86 o 
   3   6  26      151.07       45.83    123.58 o 
   4   6  26        8.39       18.11    105.18 o 
   5   6  26        3.32     -124.86     89.53 o 
   6   6  26        1.02      -80.76     95.44 o 
   1   7  26       27.88        0.00     77.83 o 
   2   7  26       13.48       17.68     53.41 o 
   3   7  26       88.06     -114.55    106.68 o 
   4   7  26       14.10       97.80     54.26 o 
   5   7  26        4.59      -47.82    133.16 o 
   0   8  26       48.80       92.34     89.88 o 
   1   8  26       50.69       28.87     91.76 o 
   2   8  26        8.54      -34.24    131.66 o 
   3   8  26        0.09       11.78     71.71 o 
   4   8  26      174.03      212.37     65.44 o 
   1   9  26       24.21      -29.58     90.12 o 
   2   9  26       58.93       94.87    125.46 o 
   1   1  27      345.89      297.76     36.50 o 
   2   1  27      407.99      450.50     85.83 o 
   3   1  27      183.32      201.89     32.91 o 
   4   1  27       28.50      -76.30     67.80 o 
   5   1  27      227.55      181.37     45.16 o 
   6   1  27        4.20     -132.04     88.03 o 
   7   1  27        4.11       16.40     85.27 o 
   0   2  27      654.01     -225.16    150.11 o 
   1   2  27       92.31      -35.07     58.90 o 
   2   2  27      373.41      368.97     35.19 o 
   3   2  27        2.45      -12.84     57.85 o 
   4   2  27       14.61      -15.29     73.83 o 
   5   2  27       32.95      102.99     63.29 o 
   6   2  27        1.36     -116.69     77.79 o 
   7   2  27       82.44       35.47    165.09 o 
   1   3  27      193.49      223.66     32.91 o 
   2   3  27      326.97      368.00     36.25 o 
   3   3  27       29.24       31.08    101.80 o 
   4   3  27       25.56      110.16     57.64 o 
   5   3  27       18.96      -31.93     73.97 o 
   6   3  27       43.41       95.74     90.90 o 
   7   3  27       49.84      112.28     89.59 o 
   0   4  27       39.35      147.88     44.32 o 
   1   4  27      176.95      249.25     36.58 o 
   2   4  27        5.64      -49.36     72.12 o 
   3   4  27       75.23      110.67     31.70 o 
   4   4  27      218.87      235.21     40.11 o 
   5   4  27        3.07       10.43     65.89 o 
   6   4  27       29.91      108.81     49.45 o 
   7   4  27       48.88       89.39     81.81 o 
   1   5  27       80.79       18.46     53.34 o 
   2   5  27      813.95      857.92     52.35 o 
   3   5  27       11.71      -44.57     68.91 o 
   4   5  27       23.60       99.75     41.06 o 
   5   5  27       31.20      -43.32    251.48 o 
   6   5  27        1.78      -17.03    108.37 o 
   0   6  27        8.97      103.17     66.29 o 
   1   6  27        9.09      -93.47     62.31 o 
   2   6  27       24.79      106.52     74.27 o 
   3   6  27        0.68     -131.36     87.57 o 
   4   6  27       19.16      116.76     66.62 o 
   5   6  27       16.81       28.95    187.63 o 
   6   6  27        0.88       68.30     51.38 o 
   1   7  27        2.37       -8.98     68.55 o 
   2   7  27      109.84       99.92     60.72 o 
   3   7  27      213.67      274.56    133.35 o 
   4   7  27        8.16      -13.72     92.92 o 
   5   7  27       66.37      135.33     58.89 o 
   0   8  27       14.89      -98.56    148.56 o 
   1   8  27        0.39       57.47     84.33 o 
   2   8  27        3.33       76.26     78.94 o 
   3   8  27        0.14       23.32     69.79 o 
   4   8  27        4.97     -104.80     82.47 o 
   1   9  27      158.13      218.47    102.79 o 
   2   9  27       82.33      -19.77    170.35 o 
   0   0  28      144.07      274.18     77.38 o 
   1   0  28      540.30      482.20     58.41 o 
   2   0  28      469.77      501.31     40.35 o 
   3   0  28      594.66      571.72     48.27 o 
   4   0  28      947.10      878.90     75.13 o 
   5   0  28       51.39       23.74     79.42 o 
   6   0  28       83.21      100.90     83.45 o 
   7   0  28      447.96      404.89    121.89 o 
   1   1  28      691.61      699.52     61.60 o 
   2   1  28      138.12       90.52     31.47 o 
   3   1  28        1.41       14.87     61.61 o 
   4   1  28      312.04      390.70    136.54 o 
   5   1  28       70.70       60.53     85.64 o 
   6   1  28        1.90       26.96     74.50 o 
   7   1  28        1.72      -38.70     92.55 o 
   0   2  28       46.58     -199.06    132.71 o 
   1   2  28       37.30       87.98     37.45 o 
   2   2  28      305.72      387.61    165.09 o 
   3   2  28      138.91      200.90     62.73 o 
   4   2  28      216.83      246.20     37.45 o 
   5   2  28        3.85      -10.67     76.53 o 
   6   2  28      374.87      369.91     51.69 o 
   7   2  28       17.60     -101.79     90.69 o 
   1   3  28       81.98       99.09     37.74 o 
   2   3  28      491.39      512.07    142.17 o 
   3   3  28       10.95       63.13     67.44 o 
   4   3  28        6.75       47.73     29.61 o 
   5   3  28      229.67      298.46     57.10 o 
   6   3  28      147.98       85.72     63.38 o 
   7   3  28        1.45      -79.02     96.54 o 
   0   4  28      200.68     -110.01    285.29 o 
   1   4  28        4.99     -116.95    113.63 o 
   2   4  28       22.98      -44.72     62.35 o 
   3   4  28       25.46       51.22     96.54 o 
   4   4  28      182.18      189.41    150.06 o 
   5   4  28       60.24     -106.34     83.35 o 
   6   4  28       17.00       57.60     58.79 o 
   7   4  28        1.77      -93.58     81.02 o 
   1   5  28       15.40       14.92     74.50 o 
   2   5  28       90.54       40.80     42.26 o 
   3   5  28       75.49      101.24     65.00 o 
   4   5  28       44.57       17.50     94.09 o 
   5   5  28        0.02       12.67     73.62 o 
   6   5  28       16.47       50.57     84.59 o 
   0   6  28        0.38     -131.57     87.71 o 
   1   6  28       26.54       35.16     60.94 o 
   2   6  28        8.94      -91.84    114.00 o 
   3   6  28      361.13      183.78    107.54 o 
   4   6  28       66.05      161.56     53.50 o 
   5   6  28       37.08       20.65    103.72 o 
   1   7  28        0.64       -8.12     48.36 o 
   2   7  28       47.01       68.82     52.59 o 
   3   7  28        0.41      -43.87    149.69 o 
   4   7  28       15.28       -0.31     68.33 o 
   5   7  28       94.21      189.28     64.23 o 
   0   8  28      421.57      276.04     68.74 o 
   1   8  28        0.22      -95.23     84.96 o 
   2   8  28       12.50     -119.91     79.94 o 
   3   8  28       21.24      113.36     53.46 o 
   1   9  28        3.73       20.52    105.93 o 
   1   1  29      164.18      136.47     44.85 o 
   2   1  29       34.85        0.92    125.84 o 
   3   1  29       87.70       33.93     74.19 o 
   4   1  29        2.74      -25.69     72.50 o 
   5   1  29      115.46       11.10     80.82 o 
   6   1  29        4.56        9.90     77.76 o 
   7   1  29        4.65      -12.30    158.33 o 
   0   2  29       98.87      -68.44     70.49 o 
   1   2  29       79.22       -6.17     62.35 o 
   2   2  29       11.23      -68.99     69.49 o 
   3   2  29      383.65      358.53     40.64 o 
   4   2  29       49.61       66.91     42.65 o 
   5   2  29      149.92       94.92     90.34 o 
   6   2  29        0.87       22.43     81.51 o 
   7   2  29        5.99     -149.75    110.43 o 
   1   3  29       23.37       -0.80     54.96 o 
   2   3  29       78.23       99.00     69.94 o 
   3   3  29       97.68      121.94     35.83 o 
   4   3  29      130.91       99.57     38.49 o 
   5   3  29       31.64       77.94     82.20 o 
   6   3  29        0.65       -0.80     82.52 o 
   7   3  29       54.18      167.96     94.82 o 
   0   4  29     1508.24     1465.16     69.47 o 
   1   4  29       30.97      -83.49     73.58 o 
   2   4  29      153.41       75.05     46.24 o 
   3   4  29       50.94      101.45     42.06 o 
   4   4  29      182.98      178.58     76.63 o 
   5   4  29       22.22      113.09    109.50 o 
   6   4  29       68.27        0.03    107.62 o 
   1   5  29       18.10       19.87     67.21 o 
   2   5  29       54.80       58.56     45.62 o 
   3   5  29       14.63      -54.11     79.50 o 
   4   5  29       75.28      129.55     55.65 o 
   5   5  29       99.45      102.58     57.62 o 
   6   5  29        4.58       -3.89     92.39 o 
   0   6  29      200.26      247.21     63.99 o 
   1   6  29        2.79       52.32     74.37 o 
   2   6  29        0.02       25.09     70.63 o 
   3   6  29        4.84      -80.19     78.23 o 
   4   6  29        9.52       32.30    121.70 o 
   5   6  29       27.04      105.48     87.25 o 
   1   7  29      149.89        3.30    107.03 o 
   2   7  29       31.77      -23.75     79.11 o 
   3   7  29       34.21      -47.13     81.14 o 
   4   7  29        6.59        9.39     86.24 o 
   0   8  29       97.05      138.94     86.37 o 
   1   8  29       17.64      -55.76     82.47 o 
   2   8  29        6.09       68.93     79.13 o 
   3   8  29       99.83       39.78     97.65 o 
   0   0  30     1967.72     2065.63     67.86 o 
   1   0  30      289.26      355.73     36.49 o 
   2   0  30      343.88      382.92     47.52 o 
   3   0  30      372.46      334.50     39.67 o 
   4   0  30      149.06      110.32     78.40 o 
   5   0  30      138.44      157.98     80.40 o 
   6   0  30      103.52      102.89    138.61 o 
   7   0  30        0.37      -38.13     91.36 o 
   1   1  30       79.19       -6.02     58.49 o 
   2   1  30        1.60       13.40     78.69 o 
   3   1  30        3.77      -20.71     57.23 o 
   4   1  30      401.77      346.76     45.28 o 
   5   1  30       34.19       -8.46     72.61 o 
   6   1  30      180.03      123.24     80.60 o 
   7   1  30       40.17        2.19     85.93 o 
   0   2  30      107.14     -124.02     94.66 o 
   1   2  30      759.25      666.77     53.68 o 
   2   2  30      381.19      352.47     42.79 o 
   3   2  30       35.54       81.28     48.83 o 
   4   2  30       62.45       24.44     71.70 o 
   5   2  30       18.38       -0.91     74.18 o 
   6   2  30       23.71      145.91     42.56 o 
   7   2  30       31.76      178.77     51.92 o 
   1   3  30       74.60       73.39     41.76 o 
   2   3  30      265.30      235.24     41.33 o 
   3   3  30        0.00       -7.08     64.44 o 
   4   3  30        4.08       18.03     72.83 o 
   5   3  30      108.77       83.74     54.50 o 
   6   3  30       66.57       80.76     75.69 o 
   7   3  30       18.37       -9.36     90.25 o 
   0   4  30        0.56     -743.98    500.34 o 
   1   4  30      109.65      -63.40    299.00 o 
   2   4  30      149.52       92.46     63.96 o 
   3   4  30       21.02       95.06     70.28 o 
   4   4  30       10.86       -2.18     84.14 o 
   5   4  30       15.22       32.96     75.30 o 
   6   4  30        2.31      -67.37     87.00 o 
   1   5  30      103.61       -6.55     80.43 o 
   2   5  30        0.19       64.87     78.69 o 
   3   5  30        4.02      106.91     46.83 o 
   4   5  30       48.89       44.96     81.41 o 
   5   5  30        3.48      -17.95     86.21 o 
   6   5  30       21.84      -63.91     94.09 o 
   0   6  30      115.17      -49.58     84.64 o 
   1   6  30       73.84      -48.31     95.09 o 
   2   6  30       57.98       68.43     79.42 o 
   3   6  30       19.34       -1.99    108.37 o 
   4   6  30       44.90      -66.71     95.75 o 
   5   6  30        0.33     -136.44    104.34 o 
   1   7  30        7.31      -29.02     53.50 o 
   2   7  30       16.11       39.91     86.82 o 
   3   7  30        2.64      142.44     81.65 o 
   4   7  30       21.13      -37.38    123.77 o 
   0   8  30       50.36       29.21     97.82 o 
   1   8  30       38.78      115.46     77.97 o 
   2   8  30       69.57      102.90    276.65 o 
   1   1  31      121.62      143.31     45.83 o 
   2   1  31       15.13        5.69     62.52 o 
   3   1  31      126.31      177.18     46.53 o 
   4   1  31       78.64      -78.11     75.51 o 
   5   1  31       26.25       88.79     52.98 o 
   6   1  31       25.68       59.99    111.75 o 
   7   1  31      147.43      189.84    105.40 o 
   0   2  31       92.19      -46.86    125.65 o 
   1   2  31      562.56      572.01    261.62 o 
   2   2  31      368.76      396.70     43.26 o 
   3   2  31      105.79       90.45     44.33 o 
   4   2  31       22.34       49.74     70.31 o 
   5   2  31        7.90        8.00     56.10 o 
   6   2  31       14.21      -22.69     85.64 o 
   7   2  31        1.43      -75.94     81.43 o 
   1   3  31       45.55       -3.80     71.70 o 
   2   3  31       24.37      -28.35     66.40 o 
   3   3  31      328.96      346.54     72.87 o 
   4   3  31       21.12       60.11     75.13 o 
   5   3  31        0.39      -31.06     76.79 o 
   6   3  31       34.42      105.99     57.47 o 
   0   4  31       40.91       72.93     81.51 o 
   1   4  31      617.48      526.97     54.03 o 
   2   4  31        1.33       60.86     66.34 o 
   3   4  31      154.99     -129.48     97.05 o 
   4   4  31        2.80       -0.10     78.13 o 
   5   4  31        1.69      -29.05     68.32 o 
   6   4  31       11.88      -42.35     91.65 o 
   1   5  31       16.05      -62.48     68.51 o 
   2   5  31       85.29       -7.92     86.67 o 
   3   5  31       20.09       94.71     55.97 o 
   4   5  31        0.03        0.00     76.24 o 
   5   5  31       12.77       55.22     50.28 o 
   0   6  31      116.83       43.82     84.89 o 
   1   6  31      266.35      196.03    117.03 o 
   2   6  31        0.64     -114.33     82.91 o 
   3   6  31        4.94       -9.15    167.34 o 
   4   6  31        1.45      -31.64     78.88 o 
   5   6  31        4.75      -12.06     91.39 o 
   1   7  31       75.48      -60.31     98.44 o 
   2   7  31       22.25      -19.18     50.35 o 
   3   7  31       10.79       64.09     81.64 o 
   4   7  31        7.25       88.81     92.19 o 
   0   8  31      106.87       58.60    113.06 o 
   1   8  31       49.43       37.00     75.89 o 
   2   8  31       79.15      185.38     70.62 o 
   0   0  32     4777.10     4929.87    105.44 o 
   1   0  32      599.06      625.98     47.79 o 
   2   0  32      124.23      170.85     70.99 o 
   3   0  32       78.74       75.41     70.24 o 
   4   0  32        5.48       -4.84     71.74 o 
   5   0  32       78.20      -10.62     66.29 o 
   6   0  32        4.58      -35.99     86.40 o 
   7   0  32        0.11      -11.03     92.92 o 
   1   1  32        7.40      -75.58     67.85 o 
   2   1  32      471.79      573.39     63.29 o 
   3   1  32      210.46      205.25     50.90 o 
   4   1  32       39.62       -8.78    104.24 o 
   5   1  32        3.07       11.14     67.89 o 
   6   1  32      106.94      201.61     81.32 o 
   0   2  32      135.58      -75.29     80.27 o 
   1   2  32      718.69      673.20     63.48 o 
   2   2  32      151.05      163.18     42.33 o 
   3   2  32       32.91        5.28    114.94 o 
   4   2  32      119.36      143.52     81.40 o 
   5   2  32       15.52       95.75     75.46 o 
   6   2  32       12.68       12.40     67.18 o 
   1   3  32       31.08       69.99     65.62 o 
   2   3  32       27.51      100.92     72.68 o 
   3   3  32        2.90      -15.38     68.33 o 
   4   3  32        0.00       50.86    102.36 o 
   5   3  32       54.79       75.14    105.18 o 
   6   3  32       64.08       40.65     61.65 o 
   0   4  32       28.78      -90.98     98.41 o 
   1   4  32      147.45      -25.35    107.81 o 
   2   4  32      113.63      184.92     53.30 o 
   3   4  32       15.73      -64.32     99.73 o 
   4   4  32       14.49       58.40     98.41 o 
   5   4  32       23.85     -131.81     87.87 o 
   6   4  32       61.70       21.60     94.03 o 
   1   5  32        8.94      -84.11     73.80 o 
   2   5  32      124.44      -17.28    152.88 o 
   3   5  32       50.89       -9.21     76.95 o 
   4   5  32      119.40      103.59     59.87 o 
   5   5  32        0.03       -1.19    118.70 o 
   0   6  32        2.14     -155.55    103.70 o 
   1   6  32       52.73       -7.64     59.54 o 
   2   6  32        5.79      -15.81    100.48 o 
   3   6  32        0.00      -57.61     86.16 o 
   4   6  32        0.34       -9.58     88.84 o 
   1   7  32       57.30      152.19     55.05 o 
   2   7  32       31.49       64.68     83.27 o 
   3   7  32       44.39       83.84     89.51 o 
   0   8  32       60.23      -14.11    229.32 o 
   1   8  32        9.44      -68.06     92.38 o 
   1   1  33       27.45      -99.19    258.81 o 
   2   1  33      321.78      287.39     44.74 o 
   3   1  33       37.39       62.12     41.37 o 
   4   1  33      194.93      183.45     59.06 o 
   5   1  33        8.30       -3.98     74.18 o 
   6   1  33        9.14     -107.66     96.28 o 
   0   2  33        0.92      -27.99     60.76 o 
   1   2  33      113.78       59.56    136.16 o 
   2   2  33       15.88      -68.48    126.40 o 
   3   2  33       16.92       76.25     69.09 o 
   4   2  33        6.85       77.70     60.98 o 
   5   2  33       26.06        1.94     77.29 o 
   6   2  33       25.23     -176.32    139.55 o 
   1   3  33       33.47       69.28     71.31 o 
   2   3  33       45.19      -23.71     68.55 o 
   3   3  33        0.05        8.07     73.81 o 
   4   3  33        2.23     -117.14     78.09 o 
   5   3  33        5.49       42.60     69.86 o 
   6   3  33       21.41       35.67     83.95 o 
   0   4  33       70.97      -31.18     75.93 o 
   1   4  33      188.49       82.19    120.58 o 
   2   4  33       98.37       83.92     77.19 o 
   3   4  33      184.93      148.75     99.87 o 
   4   4  33        3.61       -9.06     82.73 o 
   5   4  33       39.35       18.02     81.77 o 
   1   5  33       80.29      155.35     78.92 o 
   2   5  33       36.26      -79.05     83.38 o 
   3   5  33       32.88      148.53     70.16 o 
   4   5  33       29.14       63.93     73.51 o 
   5   5  33      201.53      239.42     71.83 o 
   0   6  33       17.96      -54.95     94.24 o 
   1   6  33        1.70      -19.68     59.15 o 
   2   6  33        6.88      -12.46     83.36 o 
   3   6  33       27.07      -32.38    117.38 o 
   4   6  33       60.40       95.94     65.48 o 
   1   7  33        0.05      118.78     83.63 o 
   2   7  33       25.12       66.94    102.55 o 
   3   7  33       28.47       33.28     93.95 o 
   0   0  34      306.96      252.71     64.96 o 
   1   0  34       23.34      -73.50     67.32 o 
   2   0  34       28.30        0.00     65.44 o 
   3   0  34      837.29      939.27     64.94 o 
   4   0  34        2.14      -14.32     52.17 o 
   5   0  34        5.12       96.81     65.72 o 
   6   0  34        0.32      -77.44     86.65 o 
   1   1  34      473.09      447.71     45.94 o 
   2   1  34      583.16      647.80     50.29 o 
   3   1  34      131.45      136.89     55.78 o 
   4   1  34       14.94       46.54     64.24 o 
   5   1  34        0.14       67.03     51.58 o 
   6   1  34       17.62      -33.16     97.56 o 
   0   2  34      224.91      229.81     38.34 o 
   1   2  34       40.42       52.77     43.68 o 
   2   2  34       18.06       17.70     60.83 o 
   3   2  34        7.10      -18.13     89.77 o 
   4   2  34        4.21      -65.87     86.58 o 
   5   2  34        0.00      -42.89     86.61 o 
   6   2  34       13.79      -10.21    102.36 o 
   1   3  34       21.61     -103.39    108.18 o 
   2   3  34        5.77       69.83     68.08 o 
   3   3  34      131.64      146.91     59.16 o 
   4   3  34        5.49      117.77     76.88 o 
   5   3  34        7.65        1.35     97.10 o 
   6   3  34        6.03      -77.68    157.76 o 
   0   4  34        0.86       67.23     78.77 o 
   1   4  34        0.21      -47.24     90.15 o 
   2   4  34        7.83       89.02     57.51 o 
   3   4  34       12.38        1.08     88.84 o 
   4   4  34       46.63      106.57     86.92 o 
   5   4  34       10.19      -61.95    101.21 o 
   1   5  34       32.97      -26.33     74.78 o 
   2   5  34       88.89      133.24     89.59 o 
   3   5  34       65.20       79.89     76.89 o 
   4   5  34        0.40       41.84     93.36 o 
   0   6  34      140.32      110.29     58.77 o 
   1   6  34       86.48       13.47     89.44 o 
   2   6  34        6.09       57.64     75.30 o 
   3   6  34       61.18       48.49    120.95 o 
   4   6  34        2.44       81.53     59.67 o 
   1   7  34        4.10       -5.15     88.50 o 
   2   7  34       17.82       30.86     80.38 o 
   1   1  35       20.13     -184.34    592.74 o 
   2   1  35        1.57      -46.58     68.53 o 
   3   1  35       91.62       86.34     77.41 o 
   4   1  35       22.79       14.06     74.00 o 
   5   1  35       17.66       63.78     77.00 o 
   6   1  35       20.17      -51.04    228.01 o 
   0   2  35        0.81     -111.90     91.96 o 
   1   2  35        3.73      -30.80     68.08 o 
   2   2  35       48.19       86.02     57.12 o 
   3   2  35       46.98     -105.31     83.41 o 
   4   2  35        3.75       -7.00     83.68 o 
   5   2  35        0.47      -57.92     78.07 o 
   6   2  35       10.09       60.60     77.87 o 
   1   3  35      101.69      -90.77    120.20 o 
   2   3  35      220.78      147.49     62.34 o 
   3   3  35       54.58       68.05     76.13 o 
   4   3  35       20.68      -14.77    101.98 o 
   5   3  35       29.65      113.35     52.46 o 
   0   4  35      137.57       32.09     86.97 o 
   1   4  35       27.34       66.64     73.48 o 
   2   4  35       54.00      119.54     50.93 o 
   3   4  35       13.32      -63.63    145.56 o 
   4   4  35        3.85      100.07     90.48 o 
   5   4  35        0.52       34.74     74.23 o 
   1   5  35        1.26      -58.06     70.39 o 
   2   5  35      133.23       18.60    111.94 o 
   3   5  35      163.01      202.33     62.94 o 
   4   5  35       13.23       -3.93     91.84 o 
   0   6  35       10.91       53.25    106.68 o 
   1   6  35        1.39     -150.53    100.35 o 
   2   6  35       52.52       91.31     96.47 o 
   3   6  35        1.05       29.73    154.95 o 
   1   7  35        0.23       -1.48     92.03 o 
   0   0  36     1630.05     1829.05     75.66 o 
   1   0  36       31.46       38.35     44.71 o 
   2   0  36       55.78       49.40     69.17 o 
   3   0  36      144.31      144.11     56.77 o 
   4   0  36       18.77       57.72     82.26 o 
   5   0  36       12.79      -19.16     69.09 o 
   6   0  36        3.05     -117.34    105.18 o 
   1   1  36     1054.38     1069.45     68.40 o 
   2   1  36        2.48       49.99     69.92 o 
   3   1  36       18.01       55.24     77.81 o 
   4   1  36        0.34       59.64     69.40 o 
   5   1  36        5.13      -85.80     90.53 o 
   0   2  36      356.01      435.73     88.27 o 
   1   2  36        8.86     -132.16     88.11 o 
   2   2  36        0.29       56.51     90.53 o 
   3   2  36        5.66     -141.94     94.63 o 
   4   2  36       24.23      140.30     87.47 o 
   5   2  36        6.76       35.19     58.13 o 
   1   3  36       16.04      -17.56     75.68 o 
   2   3  36       28.12       74.00     66.97 o 
   3   3  36       87.25       82.10     90.91 o 
   4   3  36        1.31      -48.79    114.19 o 
   5   3  36        3.72      -73.56    111.94 o 
   0   4  36      150.55      -88.91    111.27 o 
   1   4  36        5.96      -28.00     77.18 o 
   2   4  36        0.33      -57.61     74.38 o 
   3   4  36       52.92     -102.82     99.74 o 
   4   4  36        1.77      -45.47    129.22 o 
   1   5  36        8.86       28.10     81.67 o 
   2   5  36       50.55       36.19     91.99 o 
   3   5  36       27.16       49.65     88.54 o 
   4   5  36        0.04      -70.88     60.85 o 
   0   6  36        4.49       48.40     72.88 o 
   1   6  36      117.11      177.51     58.02 o 
   2   6  36        6.34       30.11     98.63 o 
   3   6  36        0.74      -21.04     77.97 o 
   1   1  37       86.03       15.70     85.67 o 
   2   1  37      162.23       90.93     88.27 o 
   3   1  37       11.42      -17.33     83.00 o 
   4   1  37       12.03     -138.89     92.59 o 
   5   1  37        0.33      120.34     84.88 o 
   0   2  37       31.86     -257.21    171.47 o 
   1   2  37      123.70     -138.32     99.17 o 
   2   2  37      100.15       66.42     51.14 o 
   3   2  37       75.06       29.12     85.84 o 
   4   2  37        0.19       17.11    128.09 o 
   5   2  37       15.59       98.04     71.81 o 
   1   3  37       17.99       -6.69    103.67 o 
   2   3  37        0.83      -34.20     78.03 o 
   3   3  37        4.00        8.76    129.78 o 
   4   3  37       29.93      -25.04     91.71 o 
   5   3  37       76.17      152.41     47.94 o 
   0   4  37       12.22     -156.56    104.38 o 
   1   4  37      122.35      150.59     48.59 o 
   2   4  37        0.94      111.96     76.10 o 
   3   4  37        7.28      126.84     80.57 o 
   4   4  37       67.38      170.67     64.49 o 
   1   5  37        5.00       59.55     52.24 o 
   2   5  37        4.42       56.69     76.11 o 
   3   5  37       16.26       83.55     83.22 o 
   0   6  37       36.73     -119.34    130.72 o 
   1   6  37        0.16       62.69    103.11 o 
   2   6  37        5.99       53.68     89.31 o 
   0   0  38      625.55      747.33     82.07 o 
   1   0  38      627.85      890.37     66.88 o 
   2   0  38      134.35      133.30     55.52 o 
   3   0  38      235.30      348.99    106.87 o 
   4   0  38        1.59      -40.14    114.75 o 
   5   0  38        9.07      -62.33    128.46 o 
   1   1  38       27.35      -83.89    109.12 o 
   2   1  38       90.50       86.21     86.59 o 
   3   1  38       22.78      -62.36    162.83 o 
   4   1  38        1.79      -22.66     74.19 o 
   5   1  38        2.97       53.23     80.40 o 
   0   2  38      447.49      515.22     59.23 o 
   1   2  38      176.37      191.44     75.88 o 
   2   2  38       27.87      -75.69     80.76 o 
   3   2  38       60.42       21.45     88.61 o 
   4   2  38        8.58       10.00    118.13 o 
   5   2  38       21.69        5.80     60.69 o 
   1   3  38       33.20     -101.57     81.06 o 
   2   3  38       57.07      -46.29     90.40 o 
   3   3  38       31.82       97.19     84.86 o 
   4   3  38       10.65      103.56     65.73 o 
   0   4  38       28.30      -46.06     87.52 o 
   1   4  38        1.65      -78.32     82.07 o 
   2   4  38      109.90       19.35     98.97 o 
   3   4  38       15.22       14.13    160.02 o 
   4   4  38       53.05       46.50     89.11 o 
   1   5  38        4.04       11.89     98.98 o 
   2   5  38        0.45      -55.58    130.72 o 
   3   5  38        0.91      -21.05     94.14 o 
   0   6  38        3.56      -58.22    145.74 o 
   1   6  38        8.70       84.05     63.07 o 
   1   1  39       40.74     -234.11    156.07 o 
   2   1  39       15.56       46.60     64.98 o 
   3   1  39       30.59      105.68     55.68 o 
   4   1  39        1.33       39.46     77.55 o 
   0   2  39      236.53     -276.09    184.06 o 
   1   2  39        4.17     -130.06     86.71 o 
   2   2  39        3.37     -144.05    145.56 o 
   3   2  39       10.67       -3.89     95.97 o 
   4   2  39       15.24      -91.64     96.33 o 
   1   3  39       11.64       40.18     82.57 o 
   2   3  39       22.81       86.01     66.86 o 
   3   3  39        9.61      -40.49     72.90 o 
   4   3  39       25.93       48.72    125.84 o 
   0   4  39      111.14     -151.27    100.85 o 
   1   4  39      110.62       41.51     92.68 o 
   2   4  39       13.02      -31.60     81.94 o 
   3   4  39       25.49       23.27     80.52 o 
   1   5  39        4.06      -60.86    100.86 o 
   2   5  39        5.10       51.27     52.68 o 
   0   0  40      803.15      817.74     72.19 o 
   1   0  40       32.18      -52.23     87.53 o 
   2   0  40      178.40      322.00     93.16 o 
   3   0  40        3.48        9.98     79.15 o 
   4   0  40        1.83      -58.63    132.22 o 
   1   1  40      316.63      201.20     71.41 o 
   2   1  40       59.46       25.41     86.61 o 
   3   1  40       36.14       74.79     56.03 o 
   4   1  40        7.12     -116.57    152.50 o 
   0   2  40       22.02     -166.02    110.68 o 
   1   2  40        6.57       28.16     83.40 o 
   2   2  40        0.09       34.74    142.93 o 
   3   2  40       26.50       72.70    119.83 o 
   4   2  40        3.07       17.83     85.00 o 
   1   3  40      137.81       90.09    119.45 o 
   2   3  40       40.09      111.13     82.94 o 
   3   3  40       31.21     -127.58    100.28 o 
   0   4  40       91.78      -71.73     74.27 o 
   1   4  40        3.46      -26.94    158.51 o 
   2   4  40       11.98       71.75     91.72 o 
   3   4  40       10.31       -0.84     96.93 o 
   1   5  40        4.52      -23.67     92.37 o 
   1   1  41      110.48       41.28     89.43 o 
   2   1  41       55.24       96.51     84.68 o 
   3   1  41        9.26       51.83     81.70 o 
   4   1  41        0.01      103.88     81.45 o 
   0   2  41      133.69      -36.16    100.79 o 
   1   2  41       61.79     -143.85     98.42 o 
   2   2  41        0.39       59.53     76.56 o 
   3   2  41       13.41        6.19    146.87 o 
   1   3  41       41.97      124.78     91.37 o 
   2   3  41       30.71       81.40    141.99 o 
   3   3  41       20.57       85.39     86.70 o 
   0   4  41      184.89      -17.20    114.77 o 
   1   4  41      100.17      129.04     97.80 o 
   2   4  41       34.95       20.46    112.81 o 
   0   0  42      115.58       34.24     96.21 o 
   1   0  42       18.53      147.27    118.13 o 
   2   0  42        1.53       11.48     84.27 o 
   3   0  42        2.73      -20.49    123.21 o 
   1   1  42       15.36       -2.14    103.70 o 
   2   1  42        0.01       21.78     96.54 o 
   3   1  42        0.01       51.44     76.16 o 
   0   2  42       58.51      -23.47    111.40 o 
   1   2  42       17.04      146.04     56.35 o 
   2   2  42        0.39       34.58     74.00 o 
   3   2  42       20.89     -115.17     94.65 o 
   1   3  42        9.47      -50.12     92.83 o 
   2   3  42      139.90      146.58    100.81 o 
   0   4  42       30.96      -52.84    115.24 o 
   1   4  42        2.20      -90.70     99.96 o 
   1   1  43        0.28       38.73     56.97 o 
   2   1  43        5.17       54.72     66.67 o 
   3   1  43        0.01       69.44     72.57 o 
   0   2  43      308.60      234.62    132.23 o 
   1   2  43        4.56      -38.29    213.54 o 
   2   2  43        5.49      -79.41     91.47 o 
   1   3  43       15.31      166.69     73.60 o 
   0   0  44        0.17      -70.65     85.11 o 
   1   0  44       61.48      113.95     87.73 o 
   2   0  44        4.13       -6.87     83.11 o 
   1   1  44       45.69       71.49     85.61 o 
   2   1  44        0.81      -43.95    109.22 o 
   0   2  44      307.69      -70.77    155.78 o 
   1   2  44       15.57      138.92     78.62 o 
                                                 
